# Supplementary material for: Temporal turnover of viral biodiversity and functional potential in intertidal wetlands
Source: NPJ Biofilms Microbiomes. 2024 Jun 19;10:48. doi: 10.1038/s41522-024-00522-8 (PMC11186824; doi:10.1038/s41522-024-00522-8)
Supplement: Supplementary file 2 — Supplementary Table [file 41522_2024_522_MOESM2_ESM.xlsx]

## Sheet: Table S1
Supplementary Table 1: Sample information
Sample Location	Sampled time (year_month)	Sequencing platform	NCBI study ID	NCBI run accession	Sample name	Raw data size (Gbp)	# of raw reads	Average length of trimmed reads (bp)	# of bases after trimming (Gbp)	# of clean reads	# of co-assembled contigs (≥ 2 kb)	N50 (bp)	# of predicted viral genomes	# of bins (≥ 50% completeness and ≤ 10% contamination)
Qingdao, Shandong, China (36.4581° N, 120.7538° E)	2020_08	Illumina NovaSeq 6000	PRJNA1029225 PRJNA957716	SAMN37864560	CXD_0801_FDSW210423161-1r	21.4371	142913670	148	20.6807	139708856	316943	2533	569	347
				SAMN37864561	CXD_0802_FDSW210423162-1r	22.9098	152732004	147.35	21.7142	147364172
				SAMN37864562	CXD_0803_FDSW210423163-1r	22.9777	153184850	147.4	21.8223	148042370
				SAMN37864563	CXD_0804_FDSW210423164-1r	25.585	170566836	147.4	24.2481	164523322
				SAMN37864564	CXD_0805_FDSW210423165-1r	22.8571	152380860	148.1	22.0698	149017882
				SAMN37864565	CXD_0807_FDSW210423167-1r	21.4825	143216470	147.95	20.6883	139811776
	2020_10			SAMN37864566	CXD_1001_FDSW210423173-1r	20.9453	139635374	147.5	19.9438	135186358	280300	2351	577	250
				SAMN37864567	CXD_1003_FDSW210423175-1r	28.1776	187850976	148	27.2021	183779926
				SAMN37864568	CXD_1004_FDSW210423176-1r	22.1905	147936340	148.1	21.4104	144581848
				SAMN37864569	CXD_1007_FDSW210423179-1r	21.5076	143383918	147.25	20.5268	139416356
				SAMN37864570	CXD_1009_FDSW210423181-1r	21.6848	144565634	147.35	20.7343	140739924
				SAMN37864571	CXD_1015_FDSW210423187-1r	23.69	157933582	147.3	22.64	153686202
	2020_12			SAMN37864572	CXD_1201_FDSW210423188-1r	21.0574	140382976	147.55	20.1614	136660640	262243	2332	665	188
				SAMN37864573	CXD_1202_FDSW210423189-1r	21.3047	142031114	147.35	20.3543	138100896
				SAMN37864574	CXD_1203_FDSW210423190-1r	20.2727	135151014	147.2	19.3153	131210526
				SAMN37864575	CXD_1213_FDSW210423200-1r	24.7759	165172406	147.35	23.6944	160788172
				SAMN37864576	CXD_1214_FDSW210423201-1r	21.8581	145720494	147.2	20.8199	141471232
				SAMN37864577	CXD_1215_FDSW210423202-1r	21.7642	145094512	147.25	20.7528	140944658
	2021_02			SAMN37864578	CXD_0204_FDSW210423206-1r	21.508	143386802	147.35	20.5545	139458508	254211	2276	618	191
				SAMN37864579	CXD_0209_FDSW210423211-1r	21.8564	145709270	147.3	20.9005	141857856
				SAMN37864580	CXD_0210_FDSW210423212-1r	20.8367	138911486	147.3	19.9261	135257242
				SAMN37864581	CXD_0213_FDSW210423215-1r	20.8619	139079500	147.3	19.9343	135332770
				SAMN37864582	CXD_0214_FDSW210423216-1r	22.6471	150980692	147.3	21.6372	146909228
				SAMN37864583	CXD_0215_FDSW210423217-1r	22.9874	153249536	147.05	21.8432	148546400
	2021_04			SAMN37864584	CXD_1401_FDSW210423218-1r	20.6576	137717084	147.3	19.7116	133828772	264145	2274	419	274
				SAMN37864585	CXD_1402_FDSW210423219-1r	20.6495	137663160	147.3	19.7379	133977722
				SAMN37864586	CXD_1408_FDSW210423225-1r	20.6538	137691946	147.15	19.6307	133425706
				SAMN34259077	CXD_1412_FDSW210423229-1r	22.2123	148082136	147.35	21.24	144170780
				SAMN34259078	CXD_1414_FDSW210423231-1r	23.5985	157323268	147.3	22.5271	152941548
				SAMN37864587	CXD_1415_FDSW210423232-1r	24.3973	162648736	147.3	23.2978	158169584
	2021_06			SAMN34259079	CXD_1604_FDSW210423236-1r	23.5254	156835908	147.35	22.466	152445180	265142	2253	390	212
				SAMN34259080	CXD_1609_FDSW210423241-1r	24.3774	162515870	147.3	23.3017	158235714
				SAMN34259081	CXD_1610_FDSW210423242-1r	22.376	149173634	147.25	21.3191	144795076
				SAMN34259082	CXD_1611_FDSW210423243-1r	23.5045	156696738	147.25	22.377	152002562
				SAMN34259083	CXD_1612_FDSW210423244-1r	23.1736	154490576	147.35	21.9786	149133414
				SAMN34259084	CXD_1613_FDSW210423245-1r	21.4542	143027832	147.4	20.4931	139041648

## Sheet: Table S2
Supplementary Table 2: Recovered viral operational taxonomic units (vOTUs) in this study
vOTUs name	Genome size	Genome quality	# of genes	# of viral hallmark genes	Viral taxonomy	Viral lifestyles	Host taxonomy		Sample Normarilized mean coverage	CXD_0801_FDSW210423161-1r	CXD_0802_FDSW210423162-1r	CXD_0803_FDSW210423163-1r	CXD_0804_FDSW210423164-1r	CXD_0805_FDSW210423165-1r	CXD_0807_FDSW210423167-1r	CXD_1001_FDSW210423173-1r	CXD_1003_FDSW210423175-1r	CXD_1004_FDSW210423176-1r	CXD_1007_FDSW210423179-1r	CXD_1009_FDSW210423181-1r	CXD_1015_FDSW210423187-1r	CXD_1201_FDSW210423188-1r	CXD_1202_FDSW210423189-1r	CXD_1203_FDSW210423190-1r	CXD_1213_FDSW210423200-1r	CXD_1214_FDSW210423201-1r	CXD_1215_FDSW210423202-1r	CXD_0204_FDSW210423206-1r	CXD_0209_FDSW210423211-1r	CXD_0210_FDSW210423212-1r	CXD_0213_FDSW210423215-1r	CXD_0214_FDSW210423216-1r	CXD_0215_FDSW210423217-1r	CXD_1401_FDSW210423218-1r	CXD_1402_FDSW210423219-1r	CXD_1408_FDSW210423225-1r	CXD_1412_FDSW210423229-1r	CXD_1414_FDSW210423231-1r	CXD_1415_FDSW210423232-1r	CXD_1604_FDSW210423236-1r	CXD_1609_FDSW210423241-1r	CXD_1610_FDSW210423242-1r	CXD_1611_FDSW210423243-1r	CXD_1612_FDSW210423244-1r	CXD_1613_FDSW210423245-1r
QD_2008_contig_10056159	10900	Low-quality	5	1	Viruses;Duplodnaviria;Heunggongvirae;Uroviricota;Caudoviricetes	Lytic (virulent)	d__Bacteria;p__Thermodesulfobacteria;c__Thermodesulfobacteria;o__Thermodesulfobacteriales;f__;g__;s__			9.07652	16.8923	3.04213	9.2155	7.46925	8.05853	25.4184	14.883	9.02371	11.2269	18.1248	18.774	21.5339	17.2086	11.1889	18.0962	19.217	14.7853	17.6344	19.8394	17.5273	9.41805	9.85349	10.7436	9.01867	11.3684	17.6545	8.15541	12.2156	14.6282	9.65084	15.7012	6.02581	6.55442	7.80386	6.26621
QD_2008_contig_10136429	15643	Low-quality	25	13	Viruses;Duplodnaviria;Heunggongvirae;Uroviricota;Caudoviricetes	Lysogenic (temperate)	d__Bacteria;p__Proteobacteria;c__Deltaproteobacteria;o__;f__;g__;s__			47.5336	3.5607	3.01745	9.14408	0.550535	0	1.75334	0	0.227197	0.432685	0	0	0.23706	0	0	0	0	0	1.06004	0	0	0	0	0.191133	0.316155	2.906	0	0	0	0	0	0	0	0	0	0
QD_2008_contig_10141412||full	15561	Low-quality	19	1	Unclassified	Lysogenic (temperate)	d__Bacteria;p__;c__;o__;f__;g__;s__			2.03765	9.40577	14.6266	14.521	0.246421	14.5426	0.43809	0.53766	2.58754	28.14	5.85734	0	0.744553	1.65733	5.40032	2.66415	1.24559	2.41991	2.90703	10.0793	10.8197	0.179434	0	0.448922	3.45929	0	22.3882	0	0	0	0.698698	33.1908	0	0	0.0260217	0
QD_2008_contig_10155813||0_partial_1	11838	Low-quality	4	1	Unclassified	Lysogenic (provirus)	d__Bacteria;p__Candidatus Omnitrophica;c__;o__;f__;g__;s__			4.4363	3.69478	38.8704	8.3455	2.31329	9.61191	1.34412	0.760706	3.66591	23.5093	2.51286	0.133909	1.33633	0.978165	2.61175	0.36219	1.27393	0	0.0273187	0.593349	4.67896	0	0	0	2.22369	0.90783	2.35767	0	0	0	0.502685	3.41388	0	0	0	0
QD_2008_contig_10179831	10350	Low-quality	19	9	Viruses;Duplodnaviria;Heunggongvirae;Uroviricota;Caudoviricetes	Lytic (virulent)				3.66991	3.56318	8.08197	4.13571	12.334	7.37066	9.03907	6.18187	5.75528	12.2978	8.95095	20.2744	6.1845	6.0732	1.87115	9.11664	12.2072	11.4435	3.00301	4.36254	4.68799	5.43231	2.22307	8.07709	0.438275	1.26027	2.20585	11.5286	16.6147	12.0653	3.27666	3.27928	4.0815	1.81915	4.91706	4.75463
QD_2008_contig_10207010	19080	Low-quality	25	3	Viruses;Duplodnaviria;Heunggongvirae;Uroviricota;Caudoviricetes;Crassvirales	Lytic (virulent)				8.21924	10.4317	2.41116	9.40183	4.46471	1.22967	1.53044	2.7931	2.76573	1.03879	5.9736	1.08202	4.07852	3.13855	7.32989	2.51969	1.96438	2.95275	2.3657	3.03703	4.10546	0.82133	0.211008	5.2409	7.31526	3.50827	2.83018	0.268563	0.10552	0	5.4823	5.89328	0	0	0	0
QD_2008_contig_10526831||0_partial	11520	Not-determined	15	0	Unclassified	Lysogenic (provirus)	d__Bacteria;p__Proteobacteria;c__Gammaproteobacteria;o__Chromatiales;f__Ectothiorhodospiraceae;g__;s__			15.3472	8.278	5.91951	12.6115	14.0245	8.60368	23.3211	15.2318	12.0281	3.88551	9.41749	7.23939	17.7614	12.5635	5.84437	8.80356	9.45121	6.26207	17.7248	8.17133	10.1775	10.7848	5.4975	10.6145	7.10309	7.5247	4.23827	3.51573	7.28635	9.22839	13.9846	3.57647	10.0409	9.84846	9.15011	6.58754
QD_2008_contig_10569953||full	20607	Low-quality	21	1	Unclassified	Lysogenic (temperate)	d__Bacteria;p__Proteobacteria;c__Gammaproteobacteria;o__;f__;g__;s__			27.3655	21.01	2.39184	17.5169	5.24359	7.89136	14.8415	4.04775	3.86535	0.834377	1.18305	0	7.41163	5.70762	16.8371	0.201151	0.389484	2.60228	5.76668	1.95921	0.336721	0	0	1.01702	10.3708	4.72196	3.27594	0	0	0	6.90986	0.153349	0	0	0	0
QD_2008_contig_10728703	36645	Medium-quality	41	6	Viruses;Duplodnaviria;Heunggongvirae;Uroviricota;Caudoviricetes	Lytic (virulent)				13.2278	4.34678	32.7936	12.0572	6.6235	14.8156	3.11085	0.110497	3.10973	8.32	1.00877	0	2.85077	1.40675	12.1702	0	0	0.0316854	1.50106	2.29417	1.91412	0	0	0.400065	9.50779	2.78965	6.51112	0	0	0	0.198293	3.61484	0	0	0	0
QD_2008_contig_10760143	79226	Medium-quality	97	15	Viruses;Duplodnaviria;Heunggongvirae;Uroviricota;Caudoviricetes	Lytic (virulent)	d__Bacteria;p__Planctomycetes;c__Planctomycetia;o__Planctomycetales;f__Planctomycetaceae;g__;s__			35.8217	40.7179	0	8.78255	0	0	0	0	0	0	0	0	0.197079	0	0.0572081	0	0	0	0	0	0	0	0	0	1.03718	0	0	0	0	0	0	0	0	0	0	0
QD_2008_contig_10816416||full	32601	Low-quality	27	3	Unclassified	Lysogenic (temperate)	d__Bacteria;p__Proteobacteria;c__Deltaproteobacteria;o__Desulfobacterales;f__Desulfobacteraceae;g__Desulfosarcina;s__			36.1888	25.0175	25.6287	35.0387	6.55714	36.7992	3.19523	2.11216	9.52092	38.2454	6.98262	0.134762	3.98522	2.02533	9.1131	2.45215	2.32092	2.50948	7.18399	3.93698	9.94749	1.07387	0.114011	0.887697	3.98735	14.0111	10.2468	0	0.400611	0.551542	5.6586	17.9308	0	0.179411	0.297903	0
QD_2008_contig_10846895||full	17763	Not-determined	18	0	Unclassified	Lytic (virulent)	d__Bacteria;p__Acidobacteria;c__;o__;f__;g__;s__			37.2268	38.0425	133.756	39.7092	17.5645	71.59	11.2307	4.2366	19.9468	91.6842	7.00928	1.58797	5.53892	11.8278	71.6798	1.10889	2.50018	6.29655	5.62269	8.51886	1.34804	0	0.000491924	0.683235	8.29339	3.90582	5.57315	0	0	0	1.70746	3.48425	0	0	0	0
QD_2008_contig_10891685	10439	Low-quality	7	1	Viruses;Duplodnaviria;Heunggongvirae;Uroviricota;Caudoviricetes	Lytic (virulent)				1.80635	1.91976	1.50287	13.092	0	25.8531	0.111473	0	0.472234	14.4705	4.77315	1.50983	0.824938	0	9.72558	0.862054	2.1715	0	0	1.62875	3.38171	0	0	0.0742328	7.53803	0	9.42909	0.477706	2.13991	0.867239	0	24.2796	0	0	0	0
QD_2008_contig_10970354	12554	Low-quality	16	8	Viruses;Duplodnaviria;Heunggongvirae;Uroviricota;Caudoviricetes	Lytic (virulent)				5.02491	20.8269	3.61639	24.4748	2.47582	4.22278	6.90176	6.2528	3.21602	5.74951	10.8941	9.88163	10.0055	6.09448	2.13722	9.65312	12.225	10.4501	6.76628	7.96191	5.2491	2.96997	2.67238	8.1706	2.2274	1.44065	0.518877	3.63792	5.9035	3.92884	2.37326	3.1795	0.538777	1.08589	2.19004	0.859925
QD_2008_contig_10998647	21336	Low-quality	24	5	Viruses;Duplodnaviria;Heunggongvirae;Uroviricota;Caudoviricetes;Crassvirales	Lytic (virulent)				1.3272	0	43.5461	1.26444	1.84132	12.459	0	0	0.995611	18.4146	3.19664	0	0.171599	0	2.67674	0.449722	0.974003	0.693753	0.510323	1.08673	2.81787	0	0	0	3.80909	0	0.929417	0	0	0	0	7.45154	0	0	0	0
QD_2008_contig_11025628	17055	Low-quality	5	1	Viruses;Duplodnaviria;Heunggongvirae;Uroviricota;Caudoviricetes	Lytic (virulent)				3.63555	11.8837	16.6475	10.7257	3.54081	12.4234	1.26146	2.27198	3.19573	15.7387	5.26933	2.05713	8.24631	2.22257	14.8614	2.80352	2.41468	1.91361	13.1532	3.78113	23.4393	1.72469	1.72306	6.71007	18.1715	5.1848	4.92799	0.0120076	2.27145	0.741168	5.16047	3.72713	0	0	0.164531	0.714308
QD_2008_contig_1102604||0_partial	17976	Low-quality	16	1	Unclassified	Lysogenic (provirus)	d__Bacteria;p__Bacteroidetes;c__Bacteroidia;o__Marinilabiliales;f__Prolixibacteraceae;g__Maribellus;s__			13.5084	2.15686	56.5852	8.80968	5.73635	17.5112	7.07529	0.433854	7.8869	28.6438	2.83197	1.68833	6.23507	5.4233	40.3922	0.72892	1.91313	1.05863	2.36869	5.59655	1.23686	0	0	0	11.0649	1.21616	2.9977	0	0	0	0	4.74068	0	0	0	0
QD_2008_contig_1108914	15788	Low-quality	24	1	Viruses;Duplodnaviria;Heunggongvirae;Uroviricota;Caudoviricetes	Lytic (virulent)				3.63013	11.2729	2.14097	10.5624	0.740944	2.03197	2.70192	5.77443	4.79482	1.65674	15.1917	6.16319	5.48405	2.86498	2.84098	5.95575	8.35671	6.84335	4.0074	4.45904	3.70064	2.14758	1.70522	3.71393	3.0511	1.01388	5.33064	2.20429	3.18281	2.12566	6.04313	13.9538	0	0.803968	1.67813	0.393674
QD_2008_contig_11117997	16997	Low-quality	21	6	Viruses;Duplodnaviria;Heunggongvirae;Uroviricota;Caudoviricetes	Lytic (virulent)				22.3527	4.08102	5.68981	7.84335	7.21169	3.86224	15.9777	24.1561	12.2902	1.74496	4.64819	24.6573	33.0846	23.8579	16.7184	7.82113	19.7767	21.438	5.40738	2.74274	5.65319	5.91855	4.53011	11.6375	2.30269	1.08099	2.10738	3.67166	2.4847	0.865498	1.97621	1.19171	0.388327	1.34293	0.421339	0.208508
QD_2008_contig_11166285||0_partial	15317	Not-determined	11	0	Unclassified	Lysogenic (provirus)	d__Bacteria;p__Ignavibacteriae;c__;o__;f__;g__;s__			19.4295	9.81288	48.3512	17.7431	11.1777	22.5591	5.13779	0.253132	5.48527	20.1427	5.84667	0	5.13704	1.90919	16.9265	0.107998	0.611976	0.697436	3.63263	4.04032	6.3643	0	0	0.881641	19.2491	6.6775	8.8475	0	0	0	0.857894	4.0411	0	0	0	0
QD_2008_contig_11299401	15866	Low-quality	10	1	Viruses;Duplodnaviria;Heunggongvirae;Uroviricota;Caudoviricetes	Lysogenic (temperate)				17.4837	4.02808	1.97735	8.28882	24.1522	16.8388	5.95811	5.34816	8.80919	4.11475	11.0303	0.919024	7.02181	7.89951	3.27662	1.79554	6.19481	8.15636	8.52853	14.0333	5.14517	0.627751	0.570015	3.39962	0.593656	1.14126	3.80783	0	0.166802	0.0409621	3.58209	10.3795	0	1.85584	0.463065	0.250872
QD_2008_contig_11301292	10698	Low-quality	20	5	Viruses;Duplodnaviria;Heunggongvirae;Uroviricota;Caudoviricetes	Lytic (virulent)				1.93997	0	8.95815	4.0073	0.948638	25.9149	0.542802	1.18333	1.86087	22.9253	6.24754	0.219036	0.781789	0.0445423	3.78102	1.29475	3.75172	5.69293	0.760226	9.52345	9.52523	0	0	0.292903	4.96672	0.886153	2.23134	0	0	0	0.381357	5.42063	0	0	0	0
QD_2008_contig_11498385	14467	Low-quality	36	5	Viruses;Duplodnaviria;Heunggongvirae;Uroviricota;Caudoviricetes	Lytic (virulent)				0	33.6424	0.14402	12.0743	0	0.0310194	0	0	0.259906	1.76943	1.99597	0.399702	0.392239	0.687903	1.96005	1.92175	0.137081	0.0315473	0	1.51592	0	0	0	0	0	0	0	0	0	0	0	2.30791	0	0	0	0
QD_2008_contig_11520429	12678	Low-quality	16	5	Viruses;Duplodnaviria;Heunggongvirae;Uroviricota;Caudoviricetes	Lytic (virulent)				12.7156	12.0269	0.307902	7.60214	1.87479	0.911511	11.6163	9.66084	0.572355	0	0	0	12.0311	4.87842	16.5514	0	0	0	4.04155	0	0	0	0	0.771368	6.45993	8.97621	0	0	0	0	12.1723	0	0	0	0	0
QD_2008_contig_11564376||full	27428	Low-quality	29	6	Viruses;Duplodnaviria;Heunggongvirae;Uroviricota;Caudoviricetes	Lysogenic (temperate)				18.2911	3.94808	27.2077	37.2968	32.0965	2.59241	5.90941	7.72666	20.1644	0.322414	0	0	2.36658	7.04503	0.865098	0.232953	3.35827	2.29999	2.9544	0	13.7964	0.717847	0	1.49648	6.40597	36.3741	1.96845	0	1.08338	0	16.8216	2.57934	0	0	0	0
QD_2008_contig_11593339	13338	Low-quality	10	1	Viruses;Duplodnaviria;Heunggongvirae;Uroviricota;Caudoviricetes	Lytic (virulent)				15.6254	3.01994	8.19834	9.0348	0	2.49187	1.17772	0.436921	0	0	0	0	0.491368	0.21027	32.2333	0	0	0	0	0	0	0	0	0	8.37358	0.248508	0.86594	0	0	0	0.772063	0	0	0	0	0
QD_2008_contig_11661528	14545	Low-quality	20	2	Unclassified	Lytic (virulent)				7.38108	1.99495	7.34489	6.18753	1.08351	18.2539	0	0.0478842	0	1.2384	1.36723	0	0.0936563	0	0.0620388	0	0	0.151867	0	0	0	0	0	0	1.99001	0.894904	0.969175	0	0	0	0.802461	1.5009	0	0	0	0
QD_2008_contig_11724479||0_partial	21588	Low-quality	28	1	Unclassified	Lysogenic (provirus)	d__Bacteria;p__Proteobacteria;c__Deltaproteobacteria;o__;f__;g__;s__			3.55576	6.39847	48.7474	4.77246	5.54292	4.24221	4.59284	8.50277	17.337	1.22602	9.59759	0	1.44467	4.54905	3.91123	0.465465	0.239793	0.16518	6.87099	1.92479	0.240983	0	0	0.428384	0.500862	0.668255	0.467253	0	0	0	5.87219	7.79227	0	0	0	0
QD_2008_contig_11735535	13985	Low-quality	15	5	Viruses;Duplodnaviria;Heunggongvirae;Uroviricota;Caudoviricetes	Lysogenic (temperate)	d__Bacteria;p__Rhodothermaeota;c__Rhodothermia;o__Rhodothermales;f__;g__;s__			38.9922	14.7857	6.04741	26.5738	3.23839	2.40234	12.186	8.89127	0.833489	0.876621	1.03246	0	17.3449	6.15197	21.1541	0	0.251836	1.02252	6.47457	0.623233	1.11548	0	0	2.49578	14.3041	3.22872	1.52951	0	0	0	4.03715	0	0	0	0	0
QD_2008_contig_117800	102341	Complete	117	13	Viruses;Duplodnaviria;Heunggongvirae;Uroviricota;Caudoviricetes;Crassvirales	Lysogenic (temperate)	d__Bacteria;p__Bacteroidetes;c__;o__;f__;g__;s__			19.8745	7.94651	23.3935	21.0958	12.5169	16.583	8.41209	5.84037	6.01211	18.5978	0.597913	0	8.18103	4.86534	31.4389	0.394651	2.17378	0.922344	7.20437	0.1822	4.31923	0.39412	0.210699	3.79462	24.8237	49.073	13.0289	0	0	0	34.6602	3.42082	0	0	0	0
QD_2008_contig_11791679	18309	Low-quality	20	8	Viruses;Duplodnaviria;Heunggongvirae;Uroviricota;Caudoviricetes	Lysogenic (temperate)				47.8134	1.67314	11.1765	16.2513	8.75959	9.82799	3.19511	1.81778	4.34518	3.44038	0	0	8.53356	0.823431	19.6892	0	1.03517	4.56015	8.25212	0	0.168931	0.516351	0.240455	2.35421	9.67477	45.3753	0	0	0	0	16.3374	0	0	0	0	0
QD_2008_contig_1179898	26529	Medium-quality	26	3	Viruses;Duplodnaviria;Heunggongvirae;Uroviricota;Caudoviricetes	Lytic (virulent)				37.8061	39.6818	4.13578	45.3911	2.54027	6.30188	1.36943	0	0	0	0	0	4.39778	1.47496	2.39668	0	0.353923	0	0.915859	0	0.610369	0	0	0	0	0	14.0571	0	0	0	0	1.03401	0	0	0	0
QD_2008_contig_11902661	10994	Low-quality	14	3	Viruses;Duplodnaviria;Heunggongvirae;Uroviricota;Caudoviricetes	Lysogenic (temperate)				22.4373	19.7174	0.598977	15.8363	4.3157	0	12.7813	10.9394	1.65926	0	0	0	21.3487	11.622	15.598	0	0.0141138	1.10712	1.98222	0	0	0	0	2.7061	4.18524	15.191	3.75746	0	0	0	20.1178	0	0	0	0	0
QD_2008_contig_11905924	11076	Low-quality	13	2	Viruses;Duplodnaviria;Heunggongvirae;Uroviricota;Caudoviricetes	Lytic (virulent)				22.8223	9.26275	0	13.7384	24.8442	1.38445	0	0.871824	0.0320532	0	0	0	2.23541	1.95624	4.31847	0	0	1.82713	0.658813	0.189686	0	0	0	1.66529	0.937441	0	0	0	0	0	0	0	0	0	0	0
QD_2008_contig_11928266	108515	Complete	143	20	Viruses;Duplodnaviria;Heunggongvirae;Uroviricota;Caudoviricetes	Lytic (virulent)	d__Bacteria;p__Firmicutes;c__Clostridia;o__Eubacteriales;f__;g__;s__			80.2548	13.6206	46.4019	33.7767	8.92775	30.203	3.92706	2.83842	5.59001	35.7736	1.63838	0.0824691	10.7112	3.7152	19.6105	1.59389	9.71632	17.2873	13.5595	0.717165	7.43036	0.933061	0.624063	5.98384	25.3328	7.33079	2.65279	0	0.136786	0	8.97042	5.64694	0	0	0	0
QD_2008_contig_1194619||0_partial	16970	Low-quality	22	5	Viruses;Duplodnaviria;Heunggongvirae;Uroviricota;Caudoviricetes	Lysogenic (provirus)	d__Bacteria;p__Gemmatimonadetes;c__Gemmatimonadetes;o__Gemmatimonadales;f__;g__;s__			30.0525	8.96196	18.5387	33.3554	4.20854	10.5783	2.42404	0.426235	2.69047	9.15403	0.0956815	0	2.86422	0.786653	21.8814	0	0.181468	1.09787	1.28295	0	0.760381	0	0	0	3.55465	8.13284	0.538818	0	0	0	3.34332	1.4324	0	0	0	0
QD_2008_contig_11968117	15319	Low-quality	20	7	Viruses;Duplodnaviria;Heunggongvirae;Uroviricota;Caudoviricetes	Lytic (virulent)				28.7148	26.3836	4.5768	16.6002	13.9966	2.21843	11.4559	11.0755	3.73782	0	1.38559	0.56559	25.0693	8.17543	15.8942	0	1.60239	3.42646	11.3851	0.786047	1.99867	1.70803	1.09769	9.07182	12.6185	13.0209	1.23189	0	0	0	7.40286	0.0737034	0	0	0	0
QD_2008_contig_12020875||0_partial	20722	Not-determined	3	0	Unclassified	Lysogenic (provirus)	d__Bacteria;p__Planctomycetes;c__Phycisphaerae;o__;f__;g__;s__			3.42095	1.65249	29.4932	3.35464	0.718984	9.77452	1.64456	0.478166	0.945778	15.8565	1.48811	0	0.807711	0.725128	3.68402	0.283516	0.682752	1.10753	0.901688	1.54841	3.80239	0	0	0.0922103	8.31936	4.55361	5.36348	0	0	0	1.08942	12.2192	0	0	0	0
QD_2008_contig_12036707	20158	Low-quality	42	2	Viruses;Duplodnaviria;Heunggongvirae;Uroviricota;Caudoviricetes	Lytic (virulent)				27.72	29.2548	7.69285	14.8375	0	7.34671	0.859964	0.137802	1.25462	4.44026	6.81559	0.0231795	0.914527	5.37376	99.4634	0.0237302	1.78861	0	0	0	0.396948	0	0	0	9.39552	0	0.0248175	0	0	0	0.255295	3.25314	0	0	0	0
QD_2008_contig_1207082	19066	Low-quality	37	6	Viruses;Duplodnaviria;Heunggongvirae;Uroviricota;Caudoviricetes	Lysogenic (temperate)				28.5126	15.4363	1.92493	14.7094	11.2221	0.109727	12.6006	6.01478	0.757735	0	0	0	16.9118	6.00557	20.0911	0	0	0.95561	3.2697	0	0	0	0.0975585	6.05067	11.6672	13.405	1.45086	0	0	0	25.4198	0	0	0	0	0
QD_2008_contig_12134343	20083	Low-quality	25	11	Viruses;Duplodnaviria;Heunggongvirae;Uroviricota;Caudoviricetes	Lytic (virulent)				60.0424	13.011	0	3.53816	0	0	0	0	0	0	0	0	5.28005	0	0	0	0	0	0	0	0	0	0	0	0	0	0	0	0	0	0	0	0	0	0	0
QD_2008_contig_12134805	10559	Low-quality	21	2	Viruses;Duplodnaviria;Heunggongvirae;Uroviricota;Caudoviricetes	Lytic (virulent)				21.5613	10.6742	0.585967	22.175	8.61644	12.902	41.6663	58.6661	6.28107	3.88978	35.2067	6.84401	37.4231	20.1527	23.3111	12.0102	13.1357	9.24674	23.1423	4.63859	15.6615	2.90361	4.44997	8.53484	17.4667	7.6199	2.79493	0	0	0	9.31624	1.00292	0	0	2.67828	0.199472
QD_2008_contig_12230946	11004	Low-quality	30	2	Viruses;Duplodnaviria;Heunggongvirae;Uroviricota;Caudoviricetes	Lysogenic (temperate)				14.0094	14.57	4.72645	11.2247	0	13.8627	0	0.930991	2.25468	5.96384	0.530571	0	0.883176	1.70616	14.903	0	2.97942	0.990409	3.84563	1.40115	10.0136	0	0	1.31345	3.35597	1.80653	4.26163	0	0	0	0	3.52086	0	0	0	0
QD_2008_contig_12236092	11255	Low-quality	18	4	Viruses;Duplodnaviria;Heunggongvirae;Uroviricota;Caudoviricetes;Crassvirales	Lytic (virulent)				0.862208	0	50.8759	0	7.09962	0.824321	0.608748	0.379862	1.55794	3.50328	7.05481	1.54893	4.03383	0	0	0.886441	4.54719	0.386388	3.41768	2.96513	9.84808	0.840964	0.364333	1.87885	0.0274051	1.31997	0	0	0	0	0.652364	0.0782259	0	0	0	0
QD_2008_contig_12590635	11679	Low-quality	11	1	Viruses;Duplodnaviria;Heunggongvirae;Uroviricota;Caudoviricetes	Lytic (virulent)				1.16071	4.3522	24.2947	4.28317	5.09623	4.24954	0.96876	0.726342	4.82431	7.32731	4.92634	0.764957	2.99894	0.811044	3.35909	0.303349	6.15439	2.95994	0.0902058	0	11.2259	0.623994	0	2.851	2.13717	3.39129	0.931703	0	0.00721766	0	3.79598	3.99107	0	0	0	0
QD_2008_contig_12642800	15796	Low-quality	25	14	Viruses;Duplodnaviria;Heunggongvirae;Uroviricota;Caudoviricetes	Lytic (virulent)				7.27069	34.3411	10.0902	14.1496	28.1147	17.563	34.5276	50.7282	21.1131	30.5437	39.7664	65.586	54.1522	43.5318	71.6693	107.449	83.0702	38.4492	87.0424	27.597	81.3052	40.1971	43.83	62.5958	54.3975	80.1259	19.41	27.6866	75.4736	80.3373	128.388	23.0827	76.7357	57.1331	59.9224	58.4136
QD_2008_contig_12658617	31126	Low-quality	48	6	Viruses;Duplodnaviria;Heunggongvirae;Uroviricota;Caudoviricetes	Lytic (virulent)				6.71965	10.5406	21.5783	15.5316	7.98369	7.61296	10.5107	4.90107	8.10625	21.9841	6.27722	0	6.54798	6.37368	24.6913	1.63096	2.12324	2.69507	6.32046	0.235209	8.37554	0.0467595	0	1.37522	21.4441	7.0726	4.9181	0	0	0	18.6217	10.1547	0	0	0	0
QD_2008_contig_126988	17989	Low-quality	27	3	Viruses;Duplodnaviria;Heunggongvirae;Uroviricota;Caudoviricetes	Lytic (virulent)				28.2972	11.0669	8.01875	36.3405	0	1.11215	1.45255	0.210578	1.71536	0	0	0	5.13421	2.2068	1.2923	0	0	0	5.43183	0	0	0	0	0.507095	3.45301	0	3.14902	0	0	0	0	0	0	0	0	0
QD_2008_contig_1285195||0_partial	13942	Low-quality	15	3	Unclassified	Lysogenic (provirus)	d__Bacteria;p__Planctomycetes;c__Phycisphaerae;o__;f__;g__;s__			5.26498	12.7428	12.7549	9.87228	2.90187	10.6776	3.24996	1.09857	4.57111	10.7124	4.11737	0.651554	1.3133	3.38436	5.85746	1.05405	2.68302	4.02575	1.32046	2.57045	7.42103	0.581021	0.0131925	1.31875	7.08371	6.12592	2.63944	0.0390356	0.0893083	0	7.20846	7.3413	0	0.638951	0.567287	0
QD_2008_contig_1288642	22659	Low-quality	40	15	Viruses;Duplodnaviria;Heunggongvirae;Uroviricota;Caudoviricetes	Lysogenic (temperate)	d__Bacteria;p__Proteobacteria;c__Alphaproteobacteria;o__Sphingomonadales;f__Erythrobacteraceae;g__Erythrobacter;s__			23.8259	23.7043	2.99403	18.9429	19.5749	6.55779	14.7106	17.9644	8.47054	5.09064	11.0844	7.88987	24.1177	12.6048	13.3143	8.61072	9.08448	15.3937	11.1927	7.31963	9.46529	10.5405	9.86695	15.9184	8.47072	12.023	2.53478	3.67731	3.57741	3.14207	14.7596	2.26096	3.69637	4.87082	5.09382	3.72064
QD_2008_contig_12905979	13467	Low-quality	17	7	Viruses;Duplodnaviria;Heunggongvirae;Uroviricota;Caudoviricetes	Lytic (virulent)				11.1823	7.32547	24.6018	4.35212	1.26876	7.69804	2.10886	0.830199	1.88559	0.650095	0	0	0.145916	0	3.93673	0	0	0	0	0	0	0	0	0	3.91922	9.37698	0.0308323	0	0	0	18.4225	0	0	0	0	0
QD_2008_contig_1292828	15843	Low-quality	21	9	Viruses;Duplodnaviria;Heunggongvirae;Uroviricota;Caudoviricetes	Lytic (virulent)				17.9735	20.6512	7.29829	2.7732	0	1.11589	3.13605	0.903543	0	9.7033	0	0	3.93719	3.7793	12.1743	0	0	0.497375	1.32735	0	0	0	0	0	6.27282	17.4887	0	0	0	0	6.80802	0	0	0	0	0
QD_2008_contig_1293538||0_partial	18295	Low-quality	21	5	Unclassified	Lysogenic (provirus)	d__Bacteria;p__Planctomycetes;c__Planctomycetia;o__Planctomycetales;f__;g__;s__;d__Bacteria;p__Proteobacteria;c__Deltaproteobacteria;o__Desulfobacterales;f__Desulfobacteraceae;g__;s__			18.8545	9.57748	44.9841	15.5702	7.6914	40.1447	2.9739	4.98526	11.4457	59.2585	17.2624	8.41434	4.60877	4.65017	8.53347	6.51046	6.88399	5.93005	8.53802	12.5902	17.0165	1.45755	0.941129	3.45453	7.29628	3.18962	11.4513	0.803034	2.11348	0.309559	1.85561	15.5017	0.414354	0.618143	0.825684	0
QD_2008_contig_12964524||full_1	17372	Low-quality	12	3	Unclassified	Lysogenic (provirus)	d__Bacteria;p__Chloroflexi;c__;o__;f__;g__;s__			25.1047	40.3602	8.42857	28.3563	35.2014	15.8221	21.3343	18.0795	22.752	10.6679	33.8986	14.6669	24.3748	18.5203	13.4848	25.17	22.6505	19.4331	36.4548	49.3441	26.4171	41.5674	37.9357	36.9095	29.3455	20.5112	48.1837	14.9978	25.685	42.2157	31.0903	36.792	37.0739	37.8555	40.4224	28.9449
QD_2008_contig_13031532	36530	Medium-quality	50	13	Viruses;Duplodnaviria;Heunggongvirae;Uroviricota;Caudoviricetes	Lytic (virulent)				29.8305	38.19	9.40211	26.24	28.846	22.3565	29.4984	30.7563	17.8431	17.6366	35.4144	25.2526	54.1825	36.5397	31.2203	33.8887	38.7564	37.7509	53.2378	40.9783	50.9221	41.2511	36.575	59.1626	23.4106	19.6036	15.5637	17.6017	24.0903	23.6863	23.9479	16.1016	24.4993	25.3771	21.8559	24.9924
QD_2008_contig_13042294	10000	Low-quality	19	3	Viruses;Duplodnaviria;Heunggongvirae;Uroviricota;Caudoviricetes	Lytic (virulent)				46.0705	7.52072	12.6514	20.6935	0	28.3631	7.34405	2.62934	0	0.296719	0	0	5.37998	2.89614	1.10483	0	0	0.459514	4.16389	0.970194	0.40606	0	0	0.555108	16.5848	10.3092	1.23422	0	0	0	2.71261	0.605985	0	0	0	0
QD_2008_contig_13063018	15931	Low-quality	13	8	Viruses;Duplodnaviria;Heunggongvirae;Uroviricota;Caudoviricetes;Crassvirales	Lytic (virulent)	d__Bacteria;p__Bacteroidetes;c__Flavobacteriia;o__Flavobacteriales;f__Flavobacteriaceae;g__Seonamhaeicola;s__			1.15899	39.4965	2.71202	13.6725	1.34319	9.21424	3.00665	5.70091	1.96923	9.78145	6.41897	4.80066	4.29423	5.1748	3.00441	5.68831	2.76026	4.60212	2.74752	12.4244	9.71325	1.96445	0.997066	2.26813	0.240481	1.11197	20.6385	5.10123	2.23086	4.46621	1.44133	17.4664	0.98522	1.5187	0.831015	1.14842
QD_2008_contig_13085451||full	10990	Low-quality	10	0	Unclassified	Lysogenic (temperate)	d__Bacteria;p__Chloroflexi;c__Anaerolineae;o__Anaerolineales;f__;g__;s__			102.304	117.301	76.6013	118.516	32.8784	49.2885	33.3762	17.3407	31.16	42.8275	25.7245	4.50497	40.5777	36.65	63.7255	7.00507	11.685	17.837	33.4094	31.8183	29.6865	2.94235	1.67058	4.66402	89.4134	69.994	59.1816	0.922517	1.70911	3.10032	113.152	70.3656	0.930521	3.03864	2.87067	1.02037
QD_2008_contig_13111585||0_partial	36331	Low-quality	27	2	Unclassified	Lysogenic (provirus)	d__Bacteria;p__Proteobacteria;c__Gammaproteobacteria;o__;f__;g__;s__			26.8507	41.2422	6.90556	24.8732	18.8791	9.65641	19.4768	23.643	15.5594	6.30127	12.5887	11.1836	25.6729	16.7782	13.0821	9.88037	10.9448	13.798	19.5717	15.3987	12.2878	14.2668	10.9813	17.1756	25.35	22.9033	12.807	5.70049	6.16464	4.45459	23.3972	8.77784	6.82019	6.93972	8.28553	7.00389
QD_2008_contig_13233607	10869	Low-quality	14	1	Viruses;Duplodnaviria;Heunggongvirae;Uroviricota;Caudoviricetes	Lysogenic (temperate)	d__Bacteria;p__Nitrospirae;c__;o__;f__;g__;s__			7.94295	18.6483	4.31577	10.6609	10.1257	8.44031	25.9655	26.047	16.8356	9.9706	20.5777	30.604	19.5439	21.7289	19.7123	23.6241	38.1374	40.4864	27.7029	18.1618	22.9859	20.6824	17.1211	32.7583	16.9874	6.18374	13.1573	9.02934	13.4998	12.977	5.2981	6.12489	8.05979	10.4983	13.874	9.13824
QD_2008_contig_13335934||full	35189	Low-quality	28	3	Unclassified	Lytic (virulent)	d__Bacteria;p__Gemmatimonadetes;c__;o__;f__;g__;s__			11.3179	24.7307	1.79543	17.0233	2.65729	0.0116406	1.78665	1.51676	0.867876	0	0	0	3.81803	1.84224	2.31856	0	0	0	2.13	0	0	0	0	0	4.91111	44.0744	1.11439	0	0	0	52.7351	0	0	0	0	0
QD_2008_contig_13346894	13783	Low-quality	12	1	Viruses;Duplodnaviria;Heunggongvirae;Uroviricota;Caudoviricetes	Lytic (virulent)				13.5731	16.3468	2.06087	10.9479	10.7761	0.486009	2.00496	1.68473	1.83368	0	4.3112	0.986585	3.00502	1.92072	9.11493	0	0.369166	5.6378	4.83134	0.0388313	1.7036	0	1.13696	17.293	9.08123	1.01882	5.35085	0	0	0	0.383875	8.26877	0	0	0	0
QD_2008_contig_13364702||full	22751	Not-determined	13	0	Unclassified	Lysogenic (temperate)	d__Bacteria;p__Bacteroidetes;c__Bacteroidia;o__Bacteroidales;f__;g__;s__			4.70351	2.90324	33.9178	5.80976	4.6657	13.8133	0.921131	0.884824	5.5198	34.0649	5.47012	0.488863	0	0.412167	2.20391	0.889052	0.699149	1.57893	1.02261	3.36594	1.61228	0	0	0	0	0.340081	1.88749	0	0.14288	0	0	11.7762	0	0.382139	0	0
QD_2008_contig_13370578	15538	Low-quality	33	1	Viruses;Duplodnaviria;Heunggongvirae;Uroviricota;Caudoviricetes	Lytic (virulent)				2.63676	14.2053	2.81167	11.0224	2.66248	2.20634	2.5784	4.21316	3.35923	5.70674	13.911	3.86088	3.5684	2.01346	4.00679	10.4142	8.58665	3.81451	5.05312	9.34223	10.9875	2.36703	2.91973	5.16918	1.02779	2.51259	5.2956	1.93786	5.06565	4.3847	5.21547	4.85957	0.520561	1.82076	1.69707	0.791816
QD_2008_contig_13372256||full	11803	Low-quality	12	1	Unclassified	Lytic (virulent)	d__Bacteria;p__Acidobacteria;c__Holophagae;o__Holophagales;f__;g__;s__			624.166	217.058	44.8338	139.942	1.89255	4.30832	23.0599	14.234	2.33758	0	0	0	44.3669	21.6142	7.53056	0	0	0.397694	7.63466	0	0	0	0	0	19.5523	26.9128	2.1167	0	0	0	23.0959	0	0	0	0	0
QD_2008_contig_13505261	32230	Low-quality	33	7	Viruses;Duplodnaviria;Heunggongvirae;Uroviricota;Caudoviricetes	Lytic (virulent)				0.610569	10.4171	61.1209	16.8006	4.72649	7.57285	0.425314	3.43838	9.34122	2.85532	9.01036	2.4135	1.22436	0.641371	0.00060523	0.562468	1.04071	0.754741	8.65172	0.012587	0.291895	0	0	0.579292	0	0	0	0	2.60531	0.0852943	0	0	0	0	0	0
QD_2008_contig_13516529	25125	Low-quality	25	3	Viruses;Duplodnaviria;Heunggongvirae;Uroviricota;Caudoviricetes	Lytic (virulent)	d__Bacteria;p__Gemmatimonadetes;c__;o__;f__;g__;s__			83.6836	18.5243	2.07929	17.8342	0	0.128475	3.25887	3.22565	0	0	0	0	6.47464	1.32146	2.54006	0	0	0	1.54678	0	0	0	0	0	30.8892	50.0673	0	0	0	0	16.8595	0	0	0	0	0
QD_2008_contig_13523116	49468	Low-quality	62	5	Viruses;Duplodnaviria;Heunggongvirae;Uroviricota;Caudoviricetes;Crassvirales	Lytic (virulent)	d__Bacteria;p__Bacteroidetes;c__Flavobacteriia;o__Flavobacteriales;f__Flavobacteriaceae;g__Seonamhaeicola;s__;d__Bacteria;p__Firmicutes;c__Clostridia;o__Eubacteriales;f__;g__;s__			0.866359	0	72.4872	0.326545	10.3783	1.83513	1.19885	1.2736	4.51889	5.65374	9.44687	3.35651	3.28789	0.121062	0.204708	1.06323	2.38768	1.55757	4.53206	4.28317	15.2126	0.504045	0.478732	2.94251	0.476925	3.89264	0.32569	0	2.03735	0.441387	3.12696	0	0	0	0.294624	0
QD_2008_contig_13532039	10733	Low-quality	15	1	Viruses;Duplodnaviria;Heunggongvirae;Uroviricota;Caudoviricetes	Lysogenic (temperate)				8.71787	18.3807	0.603208	6.64707	0	1.16392	1.55569	0.168695	0	0	0	0	0.556138	0.511038	4.48624	0	0	0	0	0	0	0	0	0	1.79558	2.07277	0	0	0	0	0.81549	0	0	0	0	0
QD_2008_contig_13570885	15394	Low-quality	18	7	Viruses;Duplodnaviria;Heunggongvirae;Uroviricota;Caudoviricetes	Lytic (virulent)				39.9662	7.70319	61.0243	27.7652	4.27218	93.9375	3.82852	4.56072	9.64109	116.477	5.79727	0.67586	3.84632	4.24835	25.9142	5.81573	6.70338	10.5858	2.81005	0.765176	8.39494	0.608338	1.8483	0.47634	12.5568	14.0149	7.01729	0	0.134301	0.221188	3.90062	22.8869	0	0	0.602788	0
QD_2008_contig_13588591||full	12582	Not-determined	17	0	Unclassified	Lytic (virulent)	d__Bacteria;p__Proteobacteria;c__Epsilonproteobacteria;o__Campylobacterales;f__Thiovulaceae;g__;s__			6.49518	6.86628	11.5066	33.7739	0.17084	0	0	0	0.609947	0	0	0	0.698565	0	0	0	0	0	0	0	0.221036	0	0	0	0	0	0	0	0	0	0	0.630223	0	0	0	0
QD_2008_contig_13647894||0_partial	21137	Low-quality	18	1	Unclassified	Lysogenic (provirus)	d__Bacteria;p__Bacteroidetes;c__Bacteroidia;o__;f__;g__;s__			9.01548	0.295802	57.3658	7.10042	10.2046	17.5172	0.462797	0.270962	4.60465	49.3476	4.52827	1.77697	1.26219	1.04483	8.33198	2.30874	4.64845	11.3666	0.423862	1.94052	2.05091	0	0.0412822	0.0527567	4.71797	1.14525	0.983718	0.77502	0	0	0	9.3871	0	0	0	0
QD_2008_contig_13695218	13205	Low-quality	22	8	Viruses;Duplodnaviria;Heunggongvirae;Uroviricota;Caudoviricetes	Lysogenic (temperate)				4.18321	8.37023	10.666	13.8838	2.70436	25.249	2.91324	0.251322	1.65456	34.2048	7.8868	0.251212	3.0069	2.51027	14.6649	1.01348	2.62743	4.62781	1.2216	3.15938	14.0435	0.427921	0.593292	5.22204	19.8364	0.353658	3.31126	0	0.33148	0	0.49867	6.6943	0	0.485705	0	0
QD_2008_contig_13745638	19121	Low-quality	23	3	Viruses;Duplodnaviria;Heunggongvirae;Uroviricota;Caudoviricetes	Lysogenic (temperate)				14.9004	9.40677	11.4118	10.6256	4.34573	3.57347	0	1.27687	1.43179	1.38171	0	0	1.14644	0	0.512739	0	1.72233	0	0	0	0	0	0	0	46.6369	106.717	12.9266	0	0	0	98.8087	4.04992	0	0	0	0
QD_2008_contig_13795457	15031	Low-quality	15	8	Viruses;Duplodnaviria;Heunggongvirae;Uroviricota;Caudoviricetes;Crassvirales	Lytic (virulent)				11.0538	19.2958	3.2987	17.2853	3.82282	5.74644	64.5286	5.57041	3.40758	3.75432	21.7145	7.05627	15.7295	12.9817	27.202	6.42003	5.06239	3.13505	5.4276	8.62448	10.9862	0.827362	1.79799	5.44453	22.0127	0	12.0885	0.171408	1.02909	0.15575	0.539601	9.87249	0	0	0	0
QD_2008_contig_13800694	23024	Medium-quality	34	8	Viruses;Duplodnaviria;Heunggongvirae;Uroviricota;Caudoviricetes	Lytic (virulent)				16.2009	15.9947	8.70628	10.6247	17.3111	11.5201	42.5432	42.2945	29.5008	9.32505	33.9117	29.0322	28.752	21.929	25.948	24.2157	29.9386	26.1813	27.562	14.5646	17.8236	14.5353	19.4099	25.5616	17.8754	4.19785	4.36146	8.17335	14.598	17.7913	4.7284	5.7132	17.5117	20.2941	20.1177	17.5199
QD_2008_contig_13855087	14089	Low-quality	19	0	Viruses;Duplodnaviria;Heunggongvirae;Uroviricota;Caudoviricetes	Lytic (virulent)				7.46521	22.7381	26.2965	11.9837	5.86796	15.8991	3.02441	2.09804	3.84587	32.422	4.35814	0	2.82802	1.33904	10.3678	1.24149	2.20489	2.57981	3.77577	1.57306	4.03343	0.066118	0.420762	1.36748	9.29915	9.80879	12.0056	0	0	0	14.5451	7.87462	0	0	0	0
QD_2008_contig_14097763	19584	Low-quality	26	5	Viruses;Duplodnaviria;Heunggongvirae;Uroviricota;Caudoviricetes	Lysogenic (temperate)	d__Bacteria;p__;c__;o__;f__;g__;s__			26.4013	4.15463	47.1986	20.6586	4.22061	61.9005	0.234657	2.41513	6.09601	68.5702	4.55673	0.505433	1.0856	0.268341	13.7384	2.00874	3.09793	5.35368	1.56761	1.57024	6.53229	0.495577	0	0.512327	6.66613	7.11188	4.43126	0	0	0	2.12512	13.0975	0	0.0573274	0	0
QD_2008_contig_14116874	31427	Medium-quality	34	9	Viruses;Duplodnaviria;Heunggongvirae;Uroviricota;Caudoviricetes	Lytic (virulent)				8.19291	15.0085	5.29633	10.1221	13.6485	13.7824	48.2448	49.9461	30.0912	19.5812	38.5906	44.722	41.9671	42.8704	30.3502	39.8887	39.9015	40.3501	42.6048	28.9599	32.6912	34.2883	32.162	42.2717	11.7037	10.463	7.0101	7.33327	15.593	17.8566	8.68372	10.9604	31.752	27.7268	25.559	23.4222
QD_2008_contig_14134378	22914	Low-quality	40	3	Viruses;Duplodnaviria;Heunggongvirae;Uroviricota;Caudoviricetes	Lytic (virulent)				4.31994	2.89639	3.12333	4.10649	5.0602	4.53881	7.33215	6.96287	4.16152	6.60541	11.1102	9.04476	13.44	7.99746	5.49765	10.2467	12.6595	9.79632	9.07714	7.10718	6.63507	5.2237	6.24697	9.79065	2.69029	4.53115	4.09811	3.64524	8.8614	10.3223	7.43267	4.07786	3.58718	3.93925	3.419	3.91828
QD_2008_contig_14156298	16010	Low-quality	22	6	Viruses;Duplodnaviria;Heunggongvirae;Uroviricota;Caudoviricetes	Lysogenic (temperate)				37.4342	8.18468	2.45205	27.9873	1.21813	5.26037	12.5313	4.01181	0.45439	0.665713	0	0	11.5476	5.40764	2.55796	0	0.618798	0.128737	16.6938	0.126733	1.79498	0	0	3.80692	65.7955	339.694	28.4578	0	0	0	72.7895	0	0	0	0	0
QD_2008_contig_14208300	21407	Medium-quality	17	7	Viruses;Duplodnaviria;Heunggongvirae;Uroviricota;Caudoviricetes	Lytic (virulent)				19.3098	26.1338	1.77356	14.4056	8.78611	2.82653	10.7639	0.613515	2.79352	0	1.29291	0	8.27346	4.82059	35.9355	0.305262	0	0	4.33672	1.368	1.50869	0	0	0	31.9012	1.24646	1.20752	0	0	0	0.996532	0.0609231	0	0	0	0
QD_2008_contig_14239012	18907	Low-quality	36	7	Viruses;Duplodnaviria;Heunggongvirae;Uroviricota;Caudoviricetes	Lytic (virulent)				22.4866	14.592	1.25506	13.7973	4.49958	0	11.9939	12.0292	0.940597	0	0	0	20.2368	8.49663	12.9564	0	0	0.848111	2.96369	0	0	0	0	3.02783	4.32863	22.4365	1.86277	0	0	0	22.2633	0	0	0	0	0
QD_2008_contig_14243149	13849	Low-quality	17	1	Viruses;Duplodnaviria;Heunggongvirae;Uroviricota;Caudoviricetes	Lysogenic (temperate)				8.371	11.7286	2.72927	8.69034	7.11542	7.01407	17.4685	12.205	8.59341	5.32555	13.2012	20.1586	16.1646	13.6283	13.2518	14.6211	25.4626	22.483	12.2223	9.56241	12.4427	12.7742	10.6875	18.5234	8.06252	3.19257	3.42234	3.36847	8.98363	5.46024	4.21949	3.84394	4.47689	5.18601	5.87568	4.6427
QD_2008_contig_14346504||full	13207	Not-determined	6	0	Unclassified	Lytic (virulent)	d__Bacteria;p__Proteobacteria;c__Deltaproteobacteria;o__Desulfobacterales;f__Desulfobacteraceae;g__Desulfosarcina;s__			27.8714	18.1212	24.5896	24.272	6.77848	36.8882	2.98253	3.2882	11.3826	51.6086	7.3681	0.990702	2.15398	3.27959	12.6088	3.56529	1.20866	2.46428	5.76236	5.10955	10.6407	0.885209	0.458486	1.48158	5.21435	11.9682	14.4792	0	0.597188	0.884353	5.87743	21.4244	1.03304	0.405425	0.343685	0.185653
QD_2008_contig_14458985||full	20555	Not-determined	22	0	Viruses;Duplodnaviria;Heunggongvirae;Uroviricota;Caudoviricetes	Lysogenic (temperate)				0.687897	4.14562	1.03625	4.71945	1.6233	3.42923	3.5818	4.03688	3.54274	4.3715	6.30265	3.72803	9.18641	4.99037	3.29539	7.27091	6.35014	4.61364	6.04041	8.20221	6.27857	5.01858	3.38369	6.71174	3.38813	4.43334	10.374	2.38667	5.46572	8.33951	5.88006	5.02621	4.27289	3.4504	3.79705	2.66396
QD_2008_contig_14524130||full	15569	Not-determined	14	0	Unclassified	Lytic (virulent)	d__Bacteria;p__Bacteroidetes;c__Bacteroidia;o__Marinilabiliales;f__Prolixibacteraceae;g__Draconibacterium;s__			31.831	13.6278	111.416	23.0283	14.8644	35.0053	22.5726	8.55139	22.2609	88.646	20.9459	10.1515	14.182	25.2962	94.5404	10.1391	12.3089	7.72486	21.6632	13.3667	10.582	2.35736	1.29622	2.82148	29.7343	8.24949	19.5232	0	2.91655	0.892385	1.09825	17.8705	0.268022	0	0.505158	0.0872081
QD_2008_contig_14534304	27519	Low-quality	38	6	Viruses;Duplodnaviria;Heunggongvirae;Uroviricota;Caudoviricetes	Lysogenic (temperate)				3.38058	19.8872	22.3636	7.97091	3.34636	8.79085	2.01626	0.923041	2.23366	22.3933	0.930851	0	2.30739	2.65976	6.19475	1.04118	1.99015	1.11629	1.40311	0	2.21667	0	0	1.58275	9.9722	7.83261	6.20667	0	0	0	13.3484	5.57851	0	0	0	0
QD_2008_contig_1455034||0_partial	14708	Not-determined	11	0	Unclassified	Lysogenic (provirus)	d__Bacteria;p__Calditrichaeota;c__Calditrichae;o__;f__;g__;s__			3.86328	16.1668	5.88017	11.6268	6.21377	6.1042	5.48951	3.74883	11.2909	9.25697	10.9887	5.38308	5.09955	5.45887	5.36468	7.92978	7.07131	4.64934	5.38693	7.70052	7.12163	1.64278	0.570103	2.39589	3.28787	2.98862	12.0378	0.153974	2.84098	2.57573	8.68595	16.2192	0	0.247977	0.60126	0.462461
QD_2008_contig_147153	15641	Low-quality	17	7	Viruses;Duplodnaviria;Heunggongvirae;Uroviricota;Caudoviricetes	Lytic (virulent)				0	0	40.2793	3.69036	0.938364	0	0	0	0.356677	0	0	0	0	0	0	0	0	0	0	0	0	0	0	0	0	0	0	0	0	0	0	0	0	0	0	0
QD_2008_contig_14812031	14614	Low-quality	18	3	Viruses;Duplodnaviria;Heunggongvirae;Uroviricota;Caudoviricetes	Lytic (virulent)				6.91406	24.2238	6.13561	15.4875	8.68852	4.61276	3.09302	2.53724	5.40103	1.30197	6.68304	1.09537	6.50421	4.1462	10.875	1.60688	2.71265	2.13914	5.16684	3.85042	2.90236	0.258798	0.676877	1.27939	3.01751	5.72814	4.42078	0.309359	0.335446	0.140203	15.5257	12.856	0	0	0	0
QD_2008_contig_1482983	12100	Low-quality	17	1	Viruses;Duplodnaviria;Heunggongvirae;Uroviricota;Caudoviricetes	Lytic (virulent)				5.47728	20.2954	2.50296	7.5428	3.54196	2.20126	5.28705	7.74556	7.2976	2.02463	9.62546	3.12103	7.89021	6.28489	7.0043	7.10341	8.94954	7.69546	12.5558	9.07753	6.71689	3.88983	6.22475	8.23891	7.09582	5.23147	2.04665	0.537697	4.16213	3.22315	15.1583	4.52776	0.511457	1.13144	1.87644	0.108712
QD_2008_contig_14852100	10946	Low-quality	7	1	Unclassified	Lytic (virulent)	d__Bacteria;p__Gemmatimonadetes;c__;o__;f__;g__;s__			6.23995	7.78044	4.1707	8.92505	6.38282	4.00356	9.42107	5.17262	5.81796	5.02791	3.49513	4.98218	3.98383	4.19426	0.490002	4.60292	1.526	3.97353	5.75818	6.6932	3.00177	3.68653	3.14566	7.3336	3.34213	1.85927	2.5384	1.80489	3.60279	3.52395	7.04105	6.26938	4.84847	2.9381	3.99856	0.528713
QD_2008_contig_14913733	26631	Low-quality	36	9	Viruses;Duplodnaviria;Heunggongvirae;Uroviricota;Caudoviricetes	Lytic (virulent)				8.70262	29.5364	6.79772	23.5839	10.679	4.213	3.47704	2.11716	4.96401	2.50122	8.08802	0.361249	6.46624	5.2015	8.93318	3.66305	5.2667	3.21544	4.57131	4.48298	2.81678	0.434394	0.105685	1.02105	2.98621	5.64503	5.2937	0.306969	0.0776303	0.0234006	12.175	15.1527	0	0	0	0
QD_2008_contig_14987166	50430	Low-quality	64	2	Viruses;Duplodnaviria;Heunggongvirae;Uroviricota;Caudoviricetes	Lytic (virulent)	d__Bacteria;p__Planctomycetes;c__Planctomycetia;o__Planctomycetales;f__Planctomycetaceae;g__;s__			10.18	31.1852	1.22769	23.6119	8.46681	3.42063	3.80299	6.9422	9.085	2.41868	7.49383	16.319	5.42216	7.58352	1.76742	19.2715	14.8871	8.56108	12.851	9.054	10.5135	12.8063	11.1332	12.9088	0.653963	1.80438	3.57003	5.28993	7.90904	19.0704	5.29333	3.45295	0.507918	1.29289	2.31793	0.737099
QD_2008_contig_15040041	10089	Low-quality	12	1	Viruses;Duplodnaviria;Heunggongvirae;Uroviricota;Caudoviricetes	Lytic (virulent)				11.735	7.63757	1.97239	11.8878	6.68389	3.95814	18.3841	16.7033	8.72901	1.31288	4.7584	4.07826	42.2884	21.8312	20.1496	7.03654	7.78449	10.9898	15.3958	2.90553	3.74028	5.28418	1.99418	15.1353	13.4579	19.9007	3.34014	1.78899	1.64846	1.78988	36.5901	3.46902	1.92314	1.27916	2.39206	2.26204
QD_2008_contig_15105713	17244	Low-quality	27	1	Viruses;Duplodnaviria;Heunggongvirae;Uroviricota;Caudoviricetes	Lytic (virulent)				4.10252	10.0654	15.2986	8.12068	2.53857	11.1388	2.86744	1.78357	2.92585	10.0951	2.94486	1.44817	9.58419	2.29666	12.2071	1.81103	1.67646	2.70793	17.009	2.53789	22.3663	1.09821	1.23418	4.04405	16.132	3.51526	4.07808	0.424401	1.5302	0.609644	5.45603	2.60367	0	0	0	0
QD_2008_contig_15200871	15751	Low-quality	27	3	Viruses;Duplodnaviria;Heunggongvirae;Uroviricota;Caudoviricetes	Lysogenic (temperate)				41.0699	10.805	1.2794	8.16623	1.81176	0.718128	5.61014	0.832901	0	0	0	0	5.89104	0.641394	6.05823	0	0	0	1.11064	0	0	0	0	0	15.2257	31.8615	0	0	0	0	45.1827	0	0	0	0	0
QD_2008_contig_15377200	12197	Low-quality	13	2	Viruses;Duplodnaviria;Heunggongvirae;Uroviricota;Caudoviricetes	Lytic (virulent)				1.21096	22.2102	12.8415	11.1996	0.375126	6.39093	0	1.27586	1.11267	41.5654	3.50661	0.325149	1.43468	2.27968	11.8223	1.08837	0.833964	4.85282	0.775468	5.96758	8.59189	1.18658	0.4962	0.911177	11.6021	1.34288	1.12234	0.226355	0.064932	0	0.360246	6.19116	0	0	0	0
QD_2008_contig_15398117	10131	Low-quality	12	3	Viruses;Duplodnaviria;Heunggongvirae;Uroviricota;Caudoviricetes	Lytic (virulent)				9.39129	45.3269	0.921982	18.8304	12.1362	0	7.74585	1.04633	0.992225	0	0	0	6.86875	2.95037	18.893	0	0	0	1.49556	0	0	0	0	5.56322	10.6319	8.94098	0.194228	0	0	0	8.23486	0	0	0	0	0
QD_2008_contig_15416518||full	10409	Not-determined	9	0	Unclassified	Lysogenic (temperate)	d__Bacteria;p__Kiritimatiellaeota;c__Kiritimatiellae;o__Kiritimatiellales;f__Pontiellaceae;g__;s__			4.39563	5.21568	13.4457	6.83941	3.96674	4.78963	1.47446	1.73056	4.50659	7.76066	6.55022	1.04044	3.51057	0.939261	5.09839	0.168904	2.09449	1.75647	7.20263	4.96524	1.50412	0.27774	0.0878178	0.240916	2.26821	1.23145	1.72548	0.0215037	0.884907	0	0.208246	4.03739	0	0	0	0
QD_2008_contig_15419069	28240	Low-quality	32	1	Viruses;Duplodnaviria;Heunggongvirae;Uroviricota;Caudoviricetes;Crassvirales	Lytic (virulent)				2.96932	28.5651	4.53636	27.3721	0	4.22116	0.893456	0.0863838	0.113159	10.5332	2.81541	0	2.76244	2.06326	0.0487295	0.293289	1.08917	0.888963	0.197496	1.72915	5.6731	0	0	0	0	1.45203	0	0.309813	0	0	0	4.02793	0	0	0	0
QD_2008_contig_15422145||full	10632	Not-determined	4	0	Viruses;Duplodnaviria;Heunggongvirae;Uroviricota;Caudoviricetes	Lytic (virulent)				3.23795	12.1206	1.75497	4.96541	6.54058	3.9198	17.556	16.3722	6.62515	7.76502	9.33332	8.82102	19.1863	13.0822	9.6676	16.6192	14.2111	12.7451	20.8297	9.65925	12.543	14.3368	10.6976	19.8017	3.31008	3.02271	2.10723	3.19284	11.388	9.8293	4.71246	4.01971	8.04201	7.64071	6.98717	8.67173
QD_2008_contig_15437347||0_partial	16496	Low-quality	17	2	Unclassified	Lysogenic (provirus)				15.3127	18.2376	3.33291	31.5465	0	0.37816	0	0	0	3.16002	0	0	0.48292	0	7.00322	0	0	0	0	0	0	0	0	0	1.04439	0	0	0	0	0	0	0	0	0	0	0
QD_2008_contig_15455799	10035	Low-quality	12	2	Unclassified	Lytic (virulent)	d__Bacteria;p__Chloroflexi;c__;o__;f__;g__;s__			55.5353	36.6377	4.73156	16.6283	4.94391	1.81175	8.68391	3.83227	0.577495	0	0	0	9.73857	4.93316	2.46864	0	0	0	4.86114	0	0	0	0	0	18.2519	31.0468	0	0	0	0	38.7922	0	0	0	0	0
QD_2008_contig_15534363	10830	Low-quality	10	1	Unclassified	Lysogenic (temperate)				14.053	30.7341	12.7495	35.1678	10.9897	10.5557	6.57081	4.07028	6.77238	11.1568	6.51435	0.632823	10.3608	5.5466	14.8391	2.47572	1.37333	1.42029	8.41533	3.3204	3.98472	0	0	0.562602	13.7552	20.0987	10.7285	0	0	0.175574	28.603	9.46122	0	0	0	0
QD_2008_contig_15817955	17208	Low-quality	15	3	Viruses;Duplodnaviria;Heunggongvirae;Uroviricota;Caudoviricetes	Lytic (virulent)				22.0143	21.3115	3.90287	18.8204	0.673793	1.98133	2.55805	3.93367	0	2.88885	0	0	2.59664	1.56954	21.2549	0	0	0	0	0	0	0	0	0	13.7337	2.93437	3.0027	0	0	0	1.49818	0	0	0	0	0
QD_2008_contig_15843856	115795	High-quality	88	1	Unclassified	Lytic (virulent)	d__Bacteria;p__Gemmatimonadetes;c__;o__;f__;g__;s__			72.2472	28.4119	3.68622	25.4469	3.24888	7.57553	14.882	10.8354	0.834719	0	0	0	20.1249	6.42525	9.38569	0	0	0	5.25203	0	0	0	0	0	27.7363	49.9762	0.685489	0	0	0	50.6572	0	0	0	0	0
QD_2008_contig_15857711	20139	Low-quality	26	1	Viruses;Duplodnaviria;Heunggongvirae;Uroviricota;Caudoviricetes	Lytic (virulent)				1.30456	0	36.5262	0.812573	1.63022	8.72203	0.166039	0	0.568548	16.4816	1.81087	0	0	0	1.687	0	0.371118	0.214208	0	0.810182	2.04968	0	0	0	0.321154	0	0.219745	0	0	0	0	5.0887	0	0	0	0
QD_2008_contig_15886158	11714	Low-quality	15	2	Unclassified	Lytic (virulent)				21.2255	1.9353	28.7144	37.9359	34.2362	2.51987	5.67201	7.16116	21.7622	0.125569	0	0	2.61391	2.55669	0.267775	1.23381	4.08187	1.77719	1.53691	0	15.1008	0.117928	0.0899053	0.729595	5.68552	35.3453	1.25516	0	1.36016	0	14.4842	2.09579	0	0	0	0
QD_2008_contig_15915453	10058	Low-quality	18	3	Viruses;Duplodnaviria;Heunggongvirae;Uroviricota;Caudoviricetes	Lysogenic (temperate)				12.9433	20.8589	2.1156	37.1638	0	0	0	0	0	0	0	0	2.10275	1.21522	0	0	0	0	3.52548	0	0	0	0	0	0	0	0	0	0	0	0	0	0	0	0	0
QD_2008_contig_1595046	20185	Low-quality	19	2	Viruses;Duplodnaviria;Heunggongvirae;Uroviricota;Caudoviricetes	Lytic (virulent)				17.0199	19.6581	2.6091	11.6391	5.89988	1.90326	6.10056	11.1208	2.60079	1.32514	5.02602	3.16978	11.3809	4.59781	10.2398	3.95735	5.70751	1.47986	5.68608	4.7615	5.68291	2.70256	2.26429	7.31121	5.30589	7.93836	7.68382	1.36603	2.27925	2.67144	9.16815	3.82141	2.04357	1.8112	1.04121	0.868466
QD_2008_contig_16002884||full	16779	Not-determined	15	0	Unclassified	Lytic (virulent)	d__Bacteria;p__Proteobacteria;c__Deltaproteobacteria;o__;f__;g__;s__			1.52668	41.6668	0	2.827	3.26579	0	6.02428	0	0	0	0	0	0.00111821	0	0	0	0	0	0	0	0	0	0	0	0.193304	20.3258	0	0	0	0	43.6417	0	0	0	0	0
QD_2008_contig_16036079	12606	Low-quality	10	3	Viruses;Duplodnaviria;Heunggongvirae;Uroviricota;Caudoviricetes	Lytic (virulent)				7.45537	7.85272	2.3403	9.73114	1.60676	1.29591	33.4183	2.31306	1.82898	1.25151	11.0993	3.51779	7.77255	4.27663	12.2682	1.98462	3.24447	1.72674	2.0318	6.17514	5.00185	0.24765	0	2.7279	10.9419	0.138805	3.42442	0	0	0	0	4.37494	0	0	0	0
QD_2008_contig_161546	13905	Low-quality	16	2	Viruses;Duplodnaviria;Heunggongvirae;Uroviricota;Caudoviricetes	Lysogenic (temperate)				22.3461	27.591	4.76087	16.1995	18.6701	9.79638	17.6228	12.959	12.8704	2.52366	25.3825	9.31799	28.2144	21.199	16.4924	18.9879	21.1175	23.17	37.0443	19.5722	18.6576	17.9258	19.194	33.6265	15.2136	11.7717	5.86275	7.25409	8.93198	12.3183	17.7904	4.80223	1.533	3.88583	4.95901	1.33477
QD_2008_contig_16212410||full	11866	Not-determined	13	0	Unclassified	Lytic (virulent)	d__Bacteria;p__Chloroflexi;c__;o__;f__;g__;s__			64.0412	33.3194	2.2527	17.6627	7.52175	2.97443	14.5925	2.26441	1.28312	0	0	0	14.454	4.44763	5.60725	0	0	0.198922	2.61955	0	0.0425676	0	0	0	12.6509	31.9484	1.07501	0	0	0	43.6893	0	0	0	0	0
QD_2008_contig_16256140	31274	High-quality	42	7	Viruses;Duplodnaviria;Heunggongvirae;Uroviricota;Caudoviricetes	Lysogenic (temperate)				19.6669	10.3933	2.90998	9.90629	7.32323	4.74818	6.98451	20.5508	4.48757	4.33326	4.85024	2.78905	13.5729	8.903	8.70731	4.1814	6.41272	4.37655	12.2823	5.08839	4.14872	5.39961	9.26342	7.43093	3.53568	3.85501	1.906	2.44638	2.78846	0.698637	4.00555	1.73552	3.82957	5.00824	2.59223	4.73733
QD_2008_contig_16285086	21842	Medium-quality	20	1	Viruses;Duplodnaviria;Heunggongvirae;Uroviricota;Caudoviricetes	Lytic (virulent)				17.7579	13.0707	0.614356	28.6454	5.67462	1.37518	0.582594	0.324775	0	0	0	0	9.04379	2.52648	2.98766	0	1.68807	0	1.5702	0	0	0	0	1.12141	2.90267	3.60109	7.49645	0	0	0	0.598354	0	0	0	0	0
QD_2008_contig_16290815	13021	Low-quality	15	7	Viruses;Duplodnaviria;Heunggongvirae;Uroviricota;Caudoviricetes	Lytic (virulent)				27.6152	10.3327	15.4336	10.2395	2.05412	27.9535	8.42408	3.45232	6.85284	33.7669	22.9693	2.64604	5.81631	3.47769	1.32971	4.28066	9.67376	7.41068	7.82343	60.092	12.4116	3.24311	2.68799	3.57052	1.38779	5.95319	24.8943	1.2398	1.94505	2.70609	0.937746	34.2863	0	0.9294	0.419623	0.129363
QD_2008_contig_16307684||full	11647	Not-determined	7	0	Unclassified	Lytic (virulent)				15.2968	35.5821	21.9005	15.3051	18.6434	21.873	7.63297	5.27802	9.59973	27.535	10.9326	1.44924	9.17995	5.83278	19.9641	2.74543	3.79845	1.68529	4.6627	7.9066	4.63892	0.499788	0.256199	1.26829	24.1809	16.3326	26.3118	0	0.262742	0	22.4047	24.0099	0	0	0.233	0
QD_2008_contig_16383788	48945	Low-quality	37	2	Unclassified	Lytic (virulent)	d__Bacteria;p__Acidobacteria;c__Holophagae;o__Holophagales;f__;g__;s__			38.4888	46.1952	6.7618	32.7511	1.82101	26.3403	4.8754	11.0154	3.47884	7.61817	0.00129702	0	15.068	5.91185	59.654	0	0	0	1.92712	0	0	0	0	0	59.4407	14.5613	9.28864	0	0	0	21.5975	0	0	0	0	0
QD_2008_contig_16387810	19234	Low-quality	26	4	Viruses;Duplodnaviria;Heunggongvirae;Uroviricota;Caudoviricetes	Lytic (virulent)				53.7034	76.1806	1.81169	62.9334	10.0922	0.417483	24.5129	12.2458	0.912589	0	0.448633	0	26.863	9.28366	7.44382	0	0	0	6.05268	0.212986	0	0	0	0.323378	6.54018	18.959	0.0365285	0	0	0	13.2461	0	0	0	0	0
QD_2008_contig_16484349	10026	Medium-quality	12	4	Viruses;Duplodnaviria;Heunggongvirae;Uroviricota;Caudoviricetes	Lytic (virulent)				13.3917	4.76178	16.1976	5.62257	2.69649	13.0183	4.78276	1.41953	4.33594	8.93043	1.03434	0	2.32524	2.75375	3.5657	0.364554	0	0.355795	1.25354	2.49095	3.10796	0	0	0	2.10596	3.3252	2.51862	0	0	0	6.56954	2.75517	0	0	0	0
QD_2008_contig_16500751	10265	Low-quality	8	1	Viruses;Duplodnaviria;Heunggongvirae;Uroviricota;Caudoviricetes	Lytic (virulent)	d__Bacteria;p__Chloroflexi;c__Anaerolineae;o__;f__;g__;s__			36.2499	26.6664	9.99457	38.8426	4.34105	7.4729	6.21196	1.19591	4.29939	9.32367	1.17081	0	11.7526	8.40054	34.9258	0.505371	2.75554	1.71109	3.39768	0	4.91565	0	0	0.660986	17.7843	12.429	15.666	0	0	0	30.9396	22.6631	0	0	0	0
QD_2008_contig_16525895||full	12248	Not-determined	12	0	Unclassified	Lytic (virulent)	d__Bacteria;p__Candidatus Aminicenantes;c__;o__;f__;g__;s__			6.1603	2.81313	39.6837	6.57197	8.53378	9.24426	6.6724	1.03232	8.18917	23.2011	9.45159	0	1.97192	6.72708	34.1838	1.06676	3.40284	3.27253	5.2786	3.7487	2.19021	0.654519	0	2.839	24.9217	5.41239	1.11758	0	0.0969855	0	10.3498	2.11282	0	0	0	0
QD_2008_contig_16598361||full	14124	Low-quality	23	1	Unclassified	Lysogenic (temperate)	d__Bacteria;p__Planctomycetes;c__Phycisphaerae;o__;f__;g__;s__			4.80365	11.5019	10.611	9.21278	3.9467	9.38554	1.24815	0.9096	2.18052	11.0581	2.65645	0.152908	2.40666	0.740428	8.3922	1.46105	3.11637	1.48235	2.0064	3.00239	5.7665	0.662949	0	0.797869	6.265	4.30142	3.99014	0	0	0	5.7095	6.79875	0	0.407617	0	0
QD_2008_contig_16645157||full	13179	Low-quality	12	1	Unclassified	Lytic (virulent)	d__Bacteria;p__Bacteroidetes;c__Bacteroidia;o__Bacteroidales;f__;g__;s__			23.1266	0	34.2525	8.06977	3.07204	30.4935	0.679016	0	2.7443	40.3681	0.286548	0.226906	0	0.954558	7.27538	0.124499	1.03226	0.714083	0.656784	0	0.657194	0	0	0	0	0	0	0	0	0	0	0	0	0	0	0
QD_2008_contig_16647235	29395	Low-quality	27	8	Viruses;Duplodnaviria;Heunggongvirae;Uroviricota;Caudoviricetes	Lytic (virulent)				17.6337	23.1889	0.829977	10.2831	12.3225	3.07643	6.60014	3.15092	5.06477	0	5.42118	0	7.27325	8.57639	33.019	0.294683	0.418691	2.25069	11.5229	0.503175	0.559909	0.464722	0.406771	4.6534	16.9239	1.15975	5.27291	0	0	0	0.270853	4.01914	0	0	0	0
QD_2008_contig_16661340	10688	Low-quality	15	3	Viruses;Duplodnaviria;Heunggongvirae;Uroviricota;Caudoviricetes	Lysogenic (temperate)				0.0765711	33.5739	3.8071	15.8163	0.0443333	0.723266	1.00545	1.95883	0	0.0606582	0.512973	0	1.90472	0.86459	4.79131	2.7669	0.465566	0.726863	2.8819	2.82305	2.55545	1.4189	0.0641215	0.807877	6.7871	2.07145	5.24885	0	0	0	3.18601	8.37183	0	0	0	0
QD_2008_contig_16836033	10437	Low-quality	12	7	Viruses;Duplodnaviria;Heunggongvirae;Uroviricota;Caudoviricetes	Lysogenic (temperate)				44.1217	13.2939	0	5.51807	0	0	0	0	0	0	0	0	1.1044	0	0	0	0	0	0	0	0	0	0	0	0	0	0	0	0	0	0	0	0	0	0	0
QD_2008_contig_16864576	32286	Medium-quality	33	3	Viruses;Duplodnaviria;Heunggongvirae;Uroviricota;Caudoviricetes	Lytic (virulent)	d__Archaea;p__Candidatus Bathyarchaeota;c__;o__;f__;g__;s__			6.55244	30.7421	8.12792	26.1838	2.50005	12.4253	4.12586	1.23681	4.1323	16.9421	16.1736	0.0530907	5.06921	5.32133	12.93	2.05598	2.14578	1.11406	4.28291	9.62693	13.7027	0.39189	0	0.780445	3.08896	3.46542	18.6387	0	0	0	7.99533	32.3383	0	0	0	0
QD_2008_contig_16968035	10089	Low-quality	15	4	Viruses;Duplodnaviria;Heunggongvirae;Uroviricota;Caudoviricetes	Lytic (virulent)				6.02487	0.0634076	1.52294	8.92925	16.6512	4.96751	0.396323	2.27444	1.91228	1.00877	1.82987	1.24556	0.723967	2.62208	0.755831	2.0913	22.6298	0.597974	0	2.45151	15.4023	6.87086	2.02469	6.61051	0.713751	1.25389	15.5729	4.73306	1.22148	0.654912	0	5.87071	1.16149	0.741544	5.05448	1.86724
QD_2008_contig_17010924	11178	Low-quality	12	8	Viruses;Duplodnaviria;Heunggongvirae;Uroviricota;Caudoviricetes	Lytic (virulent)				4.34084	18.1803	32.1879	16.9082	5.32321	16.9595	4.36401	2.10431	6.04622	46.1862	13.1055	0	5.40888	2.99063	11.3678	4.79218	8.3083	2.79385	3.64729	2.56666	7.94606	1.03779	0.887672	1.92686	10.2686	16.7201	6.45813	0	0	0	17.924	14.9307	0	0	0.0549236	0
QD_2008_contig_17255548||full	19035	Not-determined	9	0	Unclassified	Lytic (virulent)	d__Bacteria;p__Acidobacteria;c__;o__;f__;g__;s__			2.03196	17.1485	8.90309	8.09434	1.54387	12.1144	3.67839	1.4757	5.7863	7.86769	6.14829	1.31784	1.92361	4.08059	21.0758	1.80227	1.55798	0.715143	1.16047	6.96947	3.01472	0	0	0.194069	0.935223	0	0.351937	0	0.733298	0.749968	0	1.06016	0	0	0	0
QD_2008_contig_17256734	11872	Low-quality	19	1	Viruses;Duplodnaviria;Heunggongvirae;Uroviricota;Caudoviricetes	Lytic (virulent)				0.974689	23.4751	1.09802	19.6081	0	0	0	0	0	0.382555	3.58415	0.681822	1.33976	1.45807	14.1687	0.648109	0	0	1.55752	0.286284	0	0	0	0	4.21597	0.229368	1.31651	0	0	0	6.32595	8.91421	0	0	0	0
QD_2008_contig_17260521	17720	Low-quality	21	6	Viruses;Varidnaviria;Bamfordvirae;Nucleocytoviricota;Megaviricetes	Lysogenic (temperate)				10.2443	1.50976	6.14237	18.3278	14.134	7.83662	1.88653	4.46843	4.5522	49.2616	0	0	2.51809	2.88329	0	0	0.557036	1.03661	0.384816	0	2.87474	0.18576	0	1.67179	29.3243	2.18624	1.37461	0	0.220743	0.123671	2.52457	1.04893	0	0	0	0
QD_2008_contig_17264386	11071	Low-quality	16	1	Viruses;Duplodnaviria;Heunggongvirae;Uroviricota;Caudoviricetes	Lytic (virulent)	d__Bacteria;p__Proteobacteria;c__Gammaproteobacteria;o__;f__;g__;s__;d__Bacteria;p__Chloroflexi;c__Anaerolineae;o__;f__;g__;s__			15.5933	33.7799	8.20361	33.5251	7.02229	13.6782	10.493	1.20623	4.81635	22.2948	2.63428	0	8.59258	4.47577	28.4625	0.217393	0.544947	0.246514	2.00598	0.628542	3.60026	0	0.0785439	0	26.8504	15.8392	5.72582	0	0	0	38.5568	8.79038	0	0	0	0
QD_2008_contig_17304269	19109	Low-quality	16	1	Viruses;Duplodnaviria;Heunggongvirae;Uroviricota;Caudoviricetes	Lytic (virulent)	d__Bacteria;p__;c__;o__;f__;g__;s__			6.56054	8.98685	12.1193	5.451	1.8169	39.4847	3.06527	4.71208	1.04693	45.2131	23.9833	3.43205	3.36857	2.66298	5.4465	5.22057	9.27956	5.91006	1.64046	41.2539	19.9177	1.6335	1.74789	2.57086	2.17857	3.83169	11.1273	0.60327	2.08673	0.0980439	0.673538	21.2679	0.0426691	0.75239	0.481946	1.392
QD_2008_contig_17338533||full	17062	Low-quality	14	1	Unclassified	Lytic (virulent)	d__Bacteria;p__Chloroflexi;c__;o__;f__;g__;s__			7.01962	9.92641	19.4768	6.34218	4.23023	31.4803	3.69735	1.28598	4.1467	26.517	7.2256	2.73024	2.11346	4.11769	8.6124	2.07344	7.34571	3.20456	2.74987	10.8272	5.37925	1.23575	1.01849	0.237019	5.73361	1.58868	26.0843	1.05784	0.683053	0.375919	1.83057	35.9495	0	0.910896	0	0
QD_2008_contig_17351098	48088	Low-quality	65	10	Viruses;Duplodnaviria;Heunggongvirae;Uroviricota;Caudoviricetes	Lytic (virulent)				6.8075	11.7816	1.69573	12.7601	6.19787	8.26523	11.3998	7.59755	11.1203	6.50769	26.7014	6.82869	11.7755	10.7983	12.0034	10.1674	13.0072	8.47428	14.8342	18.2677	11.0292	5.32642	3.39283	11.6039	3.24887	6.52223	14.6018	6.32176	10.3057	11.3721	15.087	46.6576	1.45688	3.49938	4.53785	2.50969
QD_2008_contig_17359898	10761	Low-quality	11	10	Viruses;Duplodnaviria;Heunggongvirae;Uroviricota;Caudoviricetes	Lytic (virulent)				39.0916	18.2289	7.29261	25.8403	2.06887	2.66777	10.8997	8.26411	0.732789	0.835766	1.98699	0	16.0932	7.34352	20.8636	0	1.19471	2.06293	5.39577	0	1.13611	0	0	0.882536	15.3851	6.315	0	0	0.184321	0	4.39097	0.05989	0	0	0	0
QD_2008_contig_17668786	18006	Low-quality	28	13	Viruses;Duplodnaviria;Heunggongvirae;Uroviricota;Caudoviricetes	Lytic (virulent)				13.0683	3.04248	11.765	15.2171	29.2107	11.9362	10.1928	22.367	17.7244	23.3272	26.3188	48.5691	12.5049	12.4326	20.5987	38.6458	47.9264	22.0983	16.0053	21.4115	31.152	20.8847	19.7194	30.0183	5.68053	24.8538	7.22016	33.7593	52.241	61.9643	50.6344	16.0194	6.72356	3.93864	5.39209	6.51052
QD_2008_contig_17739563	12645	Low-quality	18	2	Viruses;Duplodnaviria;Heunggongvirae;Uroviricota;Caudoviricetes	Lytic (virulent)				2.88669	0.830585	9.53431	0.220884	0	37.7638	0	0	0.636266	42.7929	0.196799	0	0	0	0	0	0	0	0	1.26093	0	0	0	0	0	0	1.63392	0	0	0	0	1.25337	0	0	0	0
QD_2008_contig_17791763	10133	Low-quality	8	8	Viruses;Duplodnaviria;Heunggongvirae;Uroviricota;Caudoviricetes;Crassvirales	Lytic (virulent)	d__Bacteria;p__candidate division WWE3;c__;o__;f__;g__;s__			1.36515	33.0634	2.16796	16.2685	3.43877	4.85557	1.97224	6.33787	1.24545	5.70303	5.36663	10.4065	3.85683	1.94089	2.51941	9.49246	8.87144	8.36405	1.99145	7.33311	8.9673	4.44017	1.97007	2.87764	3.61644	2.7312	17.633	10.7767	16.9838	11.9293	3.4814	11.4513	1.36354	1.93743	1.91952	3.20542
QD_2008_contig_17937516	12795	Low-quality	19	5	Unclassified	Lytic (virulent)				8.74666	1.58343	5.25485	7.88931	1.32817	13.6746	0	0.438264	0	0.522166	0	0	0	0	0	0	0	0.0614376	0	0	0	0	0	0	1.90662	0.178806	0.328495	0	0	0	0.627046	0.202283	0	0	0	0
QD_2008_contig_17951064	11918	Low-quality	19	2	Viruses;Duplodnaviria;Heunggongvirae;Uroviricota;Caudoviricetes	Lytic (virulent)				23.5755	6.61743	3.96261	5.98305	0	1.64578	0	0.61907	0	0	0	0	1.04205	1.08659	0.900681	0	0	0	0	0	0	0	0	0	3.14922	0.184045	0	0	0	0	0	0	0	0	0	0
QD_2008_contig_18036441||full	15623	Low-quality	15	1	Unclassified	Lytic (virulent)	d__Bacteria;p__Chloroflexi;c__Anaerolineae;o__Anaerolineales;f__Anaerolineaceae;g__;s__			8.37496	18.4398	27.0678	22.9077	5.31316	13.2039	3.63944	1.831	8.64633	17.8557	9.6001	1.84559	6.18536	3.90508	13.8236	2.54292	2.67721	2.97589	3.94373	11.446	2.42365	0.653444	0.810816	0.460423	17.5671	15.3912	10.4512	0	0	0	8.74645	14.8362	0	0.269606	0	0
QD_2008_contig_18059248	18059	Low-quality	26	12	Viruses;Duplodnaviria;Heunggongvirae;Uroviricota;Caudoviricetes	Lytic (virulent)	d__Archaea;p__Candidatus Thermoplasmatota;c__Thermoplasmata;o__Methanomassiliicoccales;f__;g__;s__			10.2309	20.0147	20.643	14.852	0	13.9945	0.0251995	0.332914	0.999769	11.7925	0	0	0.972368	1.22281	44.161	0	0	0	1.09526	0	0	0	0	0	20.6249	4.08708	0	0	0	0	4.61554	0	0	0	0	0
QD_2008_contig_18108120||full	15319	Not-determined	11	0	Viruses;Duplodnaviria;Heunggongvirae;Uroviricota;Caudoviricetes	Lysogenic (temperate)				23.171	36.9325	6.48601	32.6163	41.7506	2.82308	10.559	7.89532	6.86613	0.686905	0.49345	0	16.8379	13.2212	24.4616	0.0349503	1.09318	1.07486	10.27	0.585543	0.303957	0	0	5.74443	22.8251	14.6917	7.53044	0	0	0	18.0513	5.23612	0	0	0	0
QD_2008_contig_18115311	20277	Low-quality	29	1	Unclassified	Lytic (virulent)				2.61428	16.0977	1.73653	11.8549	2.2159	6.17215	3.54102	1.2966	2.65236	3.2384	4.00576	3.25315	5.16514	5.84743	2.04298	2.28432	4.43553	4.17052	3.70485	12.9978	3.37987	2.11024	1.78512	3.77484	0.196101	1.23855	17.5203	1.47244	3.34796	2.88666	1.4908	13.5485	1.74583	1.40002	0.802435	0.65222
QD_2008_contig_18152314	11431	Low-quality	14	4	Viruses;Duplodnaviria;Heunggongvirae;Uroviricota;Caudoviricetes	Lytic (virulent)				35.6968	37.27	0	23.4263	7.53624	0.00883849	22.0518	7.01314	1.28617	0	0	0	17.0093	6.79957	1.74602	0	0	0	2.27843	0	0	0.538606	0.0768055	0.484681	3.55883	12.5444	0	0	0	0	10.2522	0	0	0	0	0
QD_2008_contig_18261775	10203	Low-quality	25	3	Viruses;Duplodnaviria;Heunggongvirae;Uroviricota;Caudoviricetes	Lysogenic (temperate)				9.13055	11.3243	0.580309	9.43534	12.2092	1.19913	4.75971	1.8513	3.52308	0	0.893007	0	2.14667	1.79906	1.89257	0	0	0.974987	2.57567	3.24966	1.85155	0	0	2.16092	1.64048	2.6158	0	0	0	0	3.69379	0.641712	0	0	0	0
QD_2008_contig_18385412	35534	Low-quality	45	9	Viruses;Duplodnaviria;Heunggongvirae;Uroviricota;Caudoviricetes	Lysogenic (temperate)				14.5417	28.4447	2.84011	29.0893	15.8967	13.5856	2.36774	3.49946	7.68279	0.497387	8.34764	0.0779451	3.26483	4.57543	23.1176	1.13214	6.50049	3.44906	3.2243	14.1237	14.971	0.771655	0.453494	5.18393	4.68653	0.932774	18.6241	0.419298	0	0	0.680085	32.1312	0	0.168561	0	0
QD_2008_contig_18394728	26370	Medium-quality	35	3	Viruses;Duplodnaviria;Heunggongvirae;Uroviricota;Caudoviricetes	Lysogenic (temperate)				3.4882	29.0897	1.19089	15.3402	1.38941	5.25338	2.33718	3.75989	1.33753	7.21092	6.28619	0.260606	3.78187	2.67955	0.804918	2.44544	1.21493	1.41511	3.5064	13.8564	19.5841	1.72727	1.34166	3.44395	0.588393	1.77481	19.1943	1.27041	0.693572	2.22281	0.300522	11.021	0	1.0866	0.169218	0
QD_2008_contig_18395675	12138	Low-quality	27	3	Viruses;Duplodnaviria;Heunggongvirae;Uroviricota;Caudoviricetes	Lytic (virulent)	d__Bacteria;p__Thermotogae;c__Thermotogae;o__Kosmotogales;f__;g__;s__			4.56127	23.3993	51.7261	21.7327	6.9703	21.7842	3.88677	2.86952	9.43939	56.0824	19.6618	0	4.03819	2.09566	10.2747	5.64674	12.0098	4.71384	4.03865	2.0618	12.3223	2.24986	0.725544	4.99415	10.7879	20.0803	9.68058	0	0.122171	0	21.8119	20.9832	0	0	0	0.170918
QD_2008_contig_18440785	24857	Medium-quality	22	3	Viruses;Duplodnaviria;Heunggongvirae;Uroviricota;Caudoviricetes	Lytic (virulent)				11.9954	10.2454	4.87545	4.27003	26.9488	4.56842	9.70205	14.8083	11.3844	0.394408	6.13497	2.87071	22.0518	26.6198	9.01021	4.0392	3.73106	6.97191	18.8133	2.58422	0.673775	0.556535	0.203739	13.7686	13.1678	11.2187	7.17926	0	1.1567	0.252096	35.1655	1.97653	0	0	0	0
QD_2008_contig_18518396	15965	Low-quality	20	3	Viruses;Duplodnaviria;Heunggongvirae;Uroviricota;Caudoviricetes	Lytic (virulent)				14.2303	12.2124	0.145596	11.1325	12.3257	7.16676	2.48037	4.41125	4.69267	0.567652	7.83961	1.60663	4.43347	3.99821	2.09917	1.89441	4.20979	4.65991	7.99068	15.3561	10.1392	0.669623	1.54379	9.69775	0.500946	0.907668	4.56961	0	0.144185	0.336845	1.16054	0.874312	0.176814	0.88505	0.31937	0.076932
QD_2008_contig_18519601||full	28214	Not-determined	18	0	Unclassified	Lytic (virulent)	d__Bacteria;p__Proteobacteria;c__Gammaproteobacteria;o__Xanthomonadales;f__;g__;s__			16.6935	6.79257	9.69159	18.1063	13.9694	1.55871	35.1305	17.2349	3.97843	4.23003	0	0	25.7704	12.2583	25.7314	0	0	0.0283279	7.53298	0	0	0.0452443	0	1.17752	74.836	56.5099	6.28021	0	0	0	55.3528	0.193479	0	0	0	0
QD_2008_contig_18561718	13851	Low-quality	9	1	Unclassified	Lytic (virulent)	d__Bacteria;p__Proteobacteria;c__Epsilonproteobacteria;o__Campylobacterales;f__Thiovulaceae;g__;s__			9.80654	13.9514	2.14165	31.9252	0	0	0	0.0563507	0	0	0	0	0	0	0.659651	0	0	0	0	0	0	0	0	0	0	0	0	0	0	0	1.74665	0	0	0	0	0
QD_2008_contig_18568226	33391	Medium-quality	60	6	Viruses;Duplodnaviria;Heunggongvirae;Uroviricota;Caudoviricetes	Lytic (virulent)				10.7727	0.216385	40.8688	4.33649	17.2786	42.5769	2.5162	1.60221	1.87795	55.4643	7.78007	3.22967	2.52905	1.22629	0.812173	2.61815	5.3758	5.78351	4.48656	6.40649	22.2853	2.05058	1.87492	6.25393	12.8154	5.73921	13.8024	0.074611	0.761148	0.22225	1.28442	11.8561	0.0962978	0.607344	1.07884	0
QD_2008_contig_18634403	13427	Low-quality	21	4	Viruses;Varidnaviria;Bamfordvirae;Nucleocytoviricota;Megaviricetes;Algavirales	Lytic (virulent)				4.16639	15.6152	2.50033	8.06085	1.4914	6.66861	3.58248	2.0859	1.39735	2.82969	4.51498	1.81011	3.23452	3.88793	1.05276	4.61178	3.28927	5.62455	3.54499	9.93897	2.17226	3.3058	1.72787	1.98904	0.530058	1.44745	19.3556	2.48526	3.36644	2.53213	2.98463	13.85	1.08082	1.46235	0.795499	0.937002
QD_2008_contig_18640090	13638	Low-quality	15	5	Viruses;Duplodnaviria;Heunggongvirae;Uroviricota;Caudoviricetes	Lytic (virulent)				0.127047	9.08941	62.4536	16.3501	3.51549	7.48205	0.220268	3.75388	10.5241	1.69127	8.81617	1.41522	1.16629	0.95215	0	0.44058	1.34957	0.598719	6.39387	0.000665171	0.550431	0	0	0	0	0	0	0.782516	2.18961	0	0.00680641	0	0	0	0	0
QD_2008_contig_18649709	14404	Low-quality	21	6	Viruses;Duplodnaviria;Heunggongvirae;Uroviricota;Caudoviricetes	Lytic (virulent)				6.91605	9.41514	52.8315	5.10386	4.21247	14.8211	4.97041	1.56344	8.73135	29.5696	0	0	2.6027	1.78271	8.64346	0	1.29799	0.631866	0.610643	0.0157369	1.89145	0	0	0.393808	11.3164	25.129	2.935	0	0	0	12.9648	7.47218	0	0	0	0
QD_2008_contig_18682574	14519	Low-quality	17	6	Viruses;Duplodnaviria;Heunggongvirae;Uroviricota;Caudoviricetes	Lytic (virulent)				10.8574	5.03511	2.38499	4.82316	7.33939	3.49743	4.4663	3.23924	1.9114	0.986346	2.73419	5.66472	6.37065	4.59833	3.32147	2.91532	2.87069	3.46884	3.70596	3.56585	3.56371	1.23371	3.28527	1.8677	1.45274	0.796633	0.357511	0.891756	1.34822	2.46228	0.73532	0.844673	7.01571	9.10853	8.30674	3.1206
QD_2008_contig_18740139||full	19543	Not-determined	19	0	Unclassified	Lytic (virulent)	d__Bacteria;p__Candidatus Latescibacteria;c__;o__;f__;g__;s__			2.29768	16.3792	7.17835	15.8105	2.72262	12.1101	3.35861	3.87939	10.1636	29.5316	15.6834	3.7339	3.78633	8.71587	9.56085	8.64212	12.7459	5.67531	14.4636	11.7239	22.0644	3.33819	1.85679	2.11475	6.50522	1.4594	14.4443	1.72348	3.64136	2.94585	6.8998	23.0356	0	1.58439	1.08406	0.330214
QD_2008_contig_18828035	49590	Medium-quality	64	6	Viruses;Duplodnaviria;Heunggongvirae;Uroviricota;Caudoviricetes	Lysogenic (temperate)				5.87133	14.5528	2.58486	19.309	5.866	13.4935	2.73233	4.01537	7.62265	6.81125	15.9744	7.28207	4.39522	6.50991	5.34052	11.5834	17.4592	14.6534	7.53264	17.7986	21.0153	6.35386	6.1816	6.8831	3.946	1.17551	34.0957	2.14764	5.22199	2.1088	2.9242	32.191	0.411246	3.33323	3.57661	2.65838
QD_2008_contig_18860553	20617	Low-quality	23	9	Viruses;Duplodnaviria;Heunggongvirae;Uroviricota;Caudoviricetes	Lytic (virulent)				17.2588	3.14412	3.74154	9.28581	22.3313	7.03946	23.1181	57.7886	17.7888	16.7811	15.1411	6.04739	65.6676	48.9086	33.0235	10.6159	18.076	30.7094	29.6507	5.78052	14.6259	13.9363	13.7372	35.1517	6.23559	12.779	4.63297	3.03309	7.51991	3.26019	14.3778	2.86307	1.14928	2.13145	3.37111	2.25088
QD_2008_contig_18865189	32071	Medium-quality	48	23	Viruses;Duplodnaviria;Heunggongvirae;Uroviricota;Caudoviricetes	Lysogenic (temperate)				2.41778	22.5847	2.57172	7.74087	0	4.23163	2.58048	4.0472	1.27283	7.57624	5.48663	4.36659	4.31064	4.95587	3.66312	7.36729	6.18732	1.86171	5.4067	12.0514	13.2313	2.28683	1.25024	2.26227	3.23742	1.84445	12.9787	0.842493	1.58942	5.84701	3.02807	13.3163	0	0.131478	0.204483	0
QD_2008_contig_18912036	10735	Low-quality	25	2	Viruses;Duplodnaviria;Heunggongvirae;Uroviricota;Caudoviricetes	Lytic (virulent)				22.0315	1.7121	10.8	12.1831	0	1.91029	1.693	0	0.48968	0	0	0	3.87448	0.36034	33.9915	0	0	0	0	0	0	0	0	0	10.2858	0.783498	1.87819	0	0	0	0.692293	0	0	0	0	0
QD_2008_contig_18922953	37782	Medium-quality	52	6	Viruses;Duplodnaviria;Heunggongvirae;Uroviricota;Caudoviricetes	Lytic (virulent)				11.1983	7.06168	11.4709	13.0333	2.88994	8.21963	4.99189	1.74058	1.76515	22.8468	2.13298	0.0651467	7.12312	3.41461	15.8729	0.304721	2.12435	0.859924	5.32252	0.366723	9.14084	0.375657	0.168538	2.44013	13.0241	26.7733	1.36249	0	0	0	15.1964	3.89902	0	0	0	0
QD_2008_contig_19001022	33743	Low-quality	65	10	Viruses;Duplodnaviria;Heunggongvirae;Uroviricota;Caudoviricetes	Lytic (virulent)				26.2743	25.0966	5.03622	20.1226	16.6355	9.23831	29.8927	24.8763	15.7266	7.3513	14.769	16.6495	46.163	23.5586	28.3832	13.4163	19.7193	24.2881	23.9939	14.8103	10.2098	12.5599	11.3365	25.9403	19.0169	9.66362	7.95978	5.5463	8.73221	9.4174	10.9353	3.19849	8.66539	10.7609	8.67302	8.07549
QD_2008_contig_19053088	15486	Low-quality	17	8	Viruses;Duplodnaviria;Heunggongvirae;Uroviricota;Caudoviricetes	Lytic (virulent)				30.1028	17.3031	11.2129	46.5391	0.949986	3.10866	2.06855	0.0157309	2.11584	0	0.227545	0	5.1951	2.07802	1.22856	0	0	0.147259	6.7332	0	0	0	0	0.058204	3.10507	0.0749543	3.49184	0	0	0	0	0.314696	0	0	0	0
QD_2008_contig_19061520	13727	Low-quality	26	2	Viruses;Duplodnaviria;Heunggongvirae;Uroviricota;Caudoviricetes	Lysogenic (temperate)	d__Bacteria;p__Proteobacteria;c__Deltaproteobacteria;o__;f__;g__;s__			2.09627	45.0184	2.7444	5.33868	9.60722	0	0.446659	0	1.22525	0.0504468	0	0	1.13402	1.34493	2.64525	0	0	0	0.0591329	0	0.182278	0	0	0	0.343931	0.300167	1.10981	0	0	0	1.10957	12.236	0	0	0	0
QD_2008_contig_19071399	12681	Not-determined	23	0	Viruses;Duplodnaviria;Heunggongvirae;Uroviricota;Caudoviricetes	Lytic (virulent)				1.60286	9.14537	5.67814	4.70582	0	17.7937	0.187595	1.10737	0.324931	29.2968	15.9785	0.116327	0.343562	1.74411	0	1.97862	4.46911	1.88816	0.4995	24.9211	7.48378	0.0180141	0.322903	0.271253	0	0	0	0	1.24399	0	0	8.59119	0	0	0.200865	0
QD_2008_contig_19080020	29956	Low-quality	11	8	Viruses;Duplodnaviria;Heunggongvirae;Uroviricota;Caudoviricetes	Lytic (virulent)				6.12794	22.8925	7.18991	37.7849	3.28747	5.39839	9.96459	5.87121	3.43916	9.53158	10.2842	11.8466	10.2175	8.20408	5.98546	10.6348	15.5361	8.50895	6.94691	6.62161	5.40999	6.99451	6.20236	9.18339	1.58081	4.29857	1.18832	6.6325	6.28274	6.04673	2.21171	6.17023	0.650247	1.2377	1.05742	1.22648
QD_2008_contig_19097915	73317	Low-quality	142	26	Viruses;Duplodnaviria;Heunggongvirae;Uroviricota;Caudoviricetes	Lytic (virulent)				0.355814	8.35468	66.2862	17.0793	5.21152	7.13339	0.240964	2.93939	10.6062	1.61675	6.92479	2.20272	1.4954	0.597286	0	0.461632	0.895103	0.997167	7.20365	0.215717	0.016978	0	0	0.149106	0	0	0	0.199278	2.36712	0	0	0	0	0	0	0
QD_2008_contig_19108377||0_partial_1	14508	Low-quality	19	4	Viruses;Duplodnaviria;Heunggongvirae;Uroviricota;Caudoviricetes	Lysogenic (provirus)				26.0044	24.3678	4.3076	17.8675	5.16319	8.02042	14.5527	1.04603	4.54657	0.233423	1.98079	0	13.4053	5.24936	19.0304	0.164232	0	4.59393	4.14158	1.53218	0	0	0	0.181716	9.56846	5.424	7.49432	0	0	0	6.49228	0	0	0	0	0
QD_2008_contig_19142620	10522	Low-quality	8	6	Viruses;Duplodnaviria;Heunggongvirae;Uroviricota;Caudoviricetes	Lytic (virulent)				3.51096	1.08056	12.5783	1.63468	8.11541	12.8777	15.2246	10.2614	7.26187	27.7317	25.2731	14.2199	12.547	5.26154	0.737509	10.4086	11.8497	19.8612	6.30024	29.1008	6.4564	5.16605	6.44636	7.82359	0	2.98332	0.278972	3.99423	21.424	10.5449	0.562511	7.12732	1.25733	0.478924	1.31453	2.29412
QD_2008_contig_19173918	17170	Low-quality	30	6	Viruses;Duplodnaviria;Heunggongvirae;Uroviricota;Caudoviricetes	Lytic (virulent)	d__Bacteria;p__Candidatus Latescibacteria;c__;o__;f__;g__;s__			19.8422	12.2954	13.6692	12.1341	6.17623	18.9433	4.08393	2.57272	5.90012	9.75749	5.63571	0	6.0676	3.57413	24.292	0.00371987	2.39907	0.649179	6.04775	12.3911	7.46746	0	0	0.63596	11.3194	4.17159	8.03611	0	0	0	7.63012	11.5736	0	0	0	0
QD_2008_contig_19174886||full	19855	Low-quality	12	0	Viruses;Duplodnaviria;Heunggongvirae;Uroviricota;Caudoviricetes;Crassvirales	Lytic (virulent)	d__Bacteria;p__Proteobacteria;c__Gammaproteobacteria;o__;f__;g__Candidatus Thioglobus;s__			15.1463	19.9737	1.20213	11.6292	2.17417	3.83439	5.80381	11.2787	1.85829	2.77901	3.84709	4.91331	13.2183	7.65793	9.93585	3.87664	4.21993	2.60859	6.35915	3.62956	4.92801	2.77884	2.08896	6.38651	4.90145	7.28302	6.15656	0.737672	1.81313	2.0599	8.29916	3.84376	1.53871	0.987507	0.548591	0.712629
QD_2008_contig_19232664	34087	Medium-quality	36	18	Viruses;Duplodnaviria;Heunggongvirae;Uroviricota;Caudoviricetes	Lytic (virulent)	d__Bacteria;p__Proteobacteria;c__Gammaproteobacteria;o__;f__;g__Candidatus Thioglobus;s__			21.302	20.1888	3.98245	14.6323	11.6606	4.45201	8.51418	11.729	5.15246	4.63388	6.4512	7.48434	15.7162	6.20362	9.10527	7.37145	10.1375	6.56093	7.97786	7.8744	6.73993	6.33044	4.76955	10.0014	7.02375	3.26778	6.13426	4.02473	4.83156	4.77074	5.21432	4.6692	5.29273	6.69726	5.52345	4.1389
QD_2008_contig_19235373	20001	Low-quality	24	2	Viruses;Duplodnaviria;Heunggongvirae;Uroviricota;Caudoviricetes;Crassvirales	Lytic (virulent)				13.6885	0.755999	29.97	10.1947	5.11346	20.3264	2.63842	0.759108	2.2845	34.4664	9.58187	3.39208	2.091	0.0185664	2.0598	1.80277	2.45377	1.42174	2.83047	1.81124	55.5004	1.02581	0.443024	2.80671	1.92326	4.90954	0.307889	0.0413494	0	0	0.466737	2.1368	0	0.0210997	0.257463	0
QD_2008_contig_19256246	28410	Low-quality	21	2	Viruses;Duplodnaviria;Heunggongvirae;Uroviricota;Caudoviricetes;Crassvirales	Lysogenic (temperate)	d__Bacteria;p__Bacteroidetes;c__Flavobacteriia;o__Flavobacteriales;f__Flavobacteriaceae;g__Seonamhaeicola;s__			1.02874	0	64.8853	0	9.53906	2.22346	1.02417	1.13941	2.0466	3.8728	7.51623	3.35844	3.33809	0.23932	0.324627	1.09385	1.7039	0.650244	5.1011	1.6219	14.3717	0.730896	0.213396	2.32938	0.610203	1.89918	0	0	1.55325	0	2.3919	0	0	0	0	0
QD_2008_contig_19280033	20495	Low-quality	21	4	Viruses;Duplodnaviria;Heunggongvirae;Uroviricota;Caudoviricetes	Lysogenic (temperate)				0	0	71.2867	0	1.64813	1.94465	0.897514	0.450957	4.66011	6.20961	0	0	0	0.88626	0	0.355516	0	0.37343	0	0	0	0	0	0	0	0	0	0	0	0	0	0	0	0	0	0
QD_2008_contig_19344482||full	16578	Not-determined	21	0	Viruses;Duplodnaviria;Heunggongvirae;Uroviricota;Caudoviricetes	Lysogenic (temperate)				0.0529846	0	2.50139	0	46.4346	1.95303	1.58647	1.00613	15.296	7.75143	1.68391	12.9022	2.3289	0.921414	9.04021	2.08375	2.06654	0.382159	0	0	0.905019	0	0	0	0	0	0.588226	0	0	0	1.62675	0	0	0	0	0
QD_2008_contig_19359448	10170	Low-quality	18	2	Viruses;Duplodnaviria;Heunggongvirae;Uroviricota;Caudoviricetes	Lytic (virulent)	d__Bacteria;p__Firmicutes;c__Clostridia;o__Eubacteriales;f__;g__;s__			3.41999	0.619613	21.548	1.10652	0.657964	3.69726	0	0	1.21735	20.6541	0.489064	0	0	0	0	0	0.322591	1.13425	0	0	0.892265	0	0	0	0	1.01931	0	0	0	0	1.47033	0.652705	0	0	0	0
QD_2008_contig_19406150||full	21188	Low-quality	4	0	Viruses;Duplodnaviria;Heunggongvirae;Uroviricota;Caudoviricetes	Lytic (virulent)				8.7957	0	18.9708	7.32419	3.77388	19.0518	0.530942	2.02841	0.883978	32.0164	6.98815	2.41194	1.32099	0	1.50232	0.753412	1.60605	1.55053	1.57119	1.72341	43.3852	0.452408	0.136723	3.31761	2.34668	4.242	0.099857	0	0.353247	0	0.415373	2.67714	0	0	0.46434	0
QD_2008_contig_19425754	14927	Low-quality	18	8	Viruses;Duplodnaviria;Heunggongvirae;Uroviricota;Caudoviricetes	Lytic (virulent)				6.91147	0	0	11.2543	0	32.7152	0	0.0839607	0	35.8921	0	0	0	0	9.66141	0	0	0	0	0	0	0	0	0	17.1009	0.651878	0.467845	0	0	0	0	0	0	0	0	0
QD_2008_contig_1942854	11309	Low-quality	13	7	Viruses;Duplodnaviria;Heunggongvirae;Uroviricota;Caudoviricetes	Lysogenic (temperate)				32.4221	4.40441	0.720578	11.4065	0.618089	0	3.16354	2.8621	0	0	0	0	3.15668	0.214642	7.42709	0	0	0	0.112816	0	0	0	0	0	2.77132	2.55202	0	0	0	0	1.98858	0	0	0	0	0
QD_2008_contig_19448500	11698	Low-quality	11	3	Viruses;Duplodnaviria;Heunggongvirae;Uroviricota;Caudoviricetes	Lysogenic (temperate)				18.5696	17.5016	0.409165	12.7771	1.31153	0.561134	0.569078	1.74636	1.08793	0	0	0	1.5232	1.59313	5.9735	0	0	0	0.408427	0	0.544293	0	0	0.903703	4.22953	0.781461	5.42901	0	0	0	0.243548	5.44234	0	0	0	0
QD_2008_contig_19468402	10174	Low-quality	9	2	Viruses;Duplodnaviria;Heunggongvirae;Uroviricota;Caudoviricetes	Lysogenic (temperate)				9.69855	0.301469	9.99126	3.55004	5.55176	3.96848	2.67605	2.44591	3.32879	16.1231	2.80846	0	1.46923	1.26011	3.21208	0.647331	2.98091	5.17009	2.14982	0	7.42745	2.70305	1.16248	3.30333	19.7887	10.298	1.49656	0	0.625149	0	6.89169	1.52864	0	0	0	0
QD_2008_contig_19474106	28267	Medium-quality	34	8	Viruses;Duplodnaviria;Heunggongvirae;Uroviricota;Caudoviricetes	Lytic (virulent)				3.62933	0	72.9656	1.31022	19.0132	1.58635	0	0.562392	12.7548	34.7179	6.10319	0	0	0	0	0.301433	2.10567	2.20182	0.913782	0.476441	1.18848	0.735571	0	0	0	0	5.64057	0	0	0	0	0.27779	0	0	0.601732	0
QD_2008_contig_19580311	10799	Low-quality	17	9	Viruses;Duplodnaviria;Heunggongvirae;Uroviricota;Caudoviricetes	Lytic (virulent)				13.1442	32.8746	1.01081	14.2661	1.05847	0.108931	16.7366	30.1312	0.91419	1.30768	6.21871	6.07237	28.5177	14.7175	8.11083	7.59657	14.816	10.7772	11.9032	0	3.00235	5.60573	8.13809	23.0862	8.95851	2.53061	0.677833	0	0	0	0.392622	0	0	0	0	0
QD_2008_contig_197172	35894	Complete	53	5	Viruses;Duplodnaviria;Heunggongvirae;Uroviricota;Caudoviricetes	Lytic (virulent)				16.4486	21.8662	4.05405	35.2834	11.9546	17.5601	3.38589	5.47914	12.0335	7.91382	15.3899	2.16882	8.32909	9.15047	5.32583	5.65328	7.83527	6.96969	11.5875	14.8922	13.3611	1.82695	1.46895	3.82562	3.34453	2.09794	14.5984	1.03756	0.852893	0.317003	5.01645	26.8935	0	2.52333	0.722082	0
QD_2008_contig_19817777	10844	Low-quality	13	5	Viruses;Duplodnaviria;Heunggongvirae;Uroviricota;Caudoviricetes;Crassvirales	Lytic (virulent)	d__Bacteria;p__Bacteroidetes;c__Flavobacteriia;o__Flavobacteriales;f__Flavobacteriaceae;g__Seonamhaeicola;s__			5.76474	74.011	4.06043	23.7041	4.89575	7.06851	3.26453	7.76626	3.87105	7.21534	6.4156	12.806	7.63713	8.52232	5.47799	11.3253	9.61667	4.60123	5.69733	8.90352	17.1018	5.16769	3.4699	6.24254	3.22297	6.26022	15.513	22.8095	12.8497	23.9289	7.20531	9.72174	9.1666	9.31627	8.62584	10.3762
QD_2008_contig_19819179	11951	Low-quality	20	5	Viruses;Duplodnaviria;Heunggongvirae;Uroviricota;Caudoviricetes	Lytic (virulent)				1.2694	4.0536	24.9439	6.37341	5.59876	7.30765	0.686043	1.23369	6.96887	8.49548	4.27197	2.53854	2.67189	0.779996	3.19339	0.989818	7.14428	3.40437	0	0.879732	8.95709	0.691014	0.161527	2.0686	1.22669	2.82985	0.285659	0	0	0	4.44402	6.04016	0	0	0	0
QD_2008_contig_19819746	14109	Low-quality	15	3	Viruses;Duplodnaviria;Heunggongvirae;Uroviricota;Caudoviricetes	Lytic (virulent)				4.63951	12.3402	8.93696	44.9701	1.68868	6.98278	5.01168	4.2419	8.62592	2.66192	13.2254	2.42047	5.77116	4.19285	12.9647	1.76802	1.16923	6.7771	6.83618	16.003	4.72667	0.220976	0.0496495	1.07901	17.6049	5.28221	21.0073	0	0.00834597	0.118169	2.06926	9.3021	0	0	0	0
QD_2008_contig_20000046	13209	Low-quality	15	10	Viruses;Duplodnaviria;Heunggongvirae;Uroviricota;Caudoviricetes;Zobellviridae	Lytic (virulent)				7.31279	23.2771	0	12.1062	0.0403288	2.75933	0.260615	1.28621	0.367391	0	4.26412	2.82886	0.925502	2.05429	0.680082	0.366579	1.96741	0.980127	0.940999	0.5393	0.260112	0	0	0.586211	0	0	10.7599	0	0.268906	0	0	4.27865	0.083489	0.792736	0	0
QD_2008_contig_20005687	14588	Low-quality	22	2	Viruses;Duplodnaviria;Heunggongvirae;Uroviricota;Caudoviricetes	Lytic (virulent)				17.5936	0.0980699	9.62308	4.51481	0.642485	12.6934	2.30783	0.14083	0.958732	6.2713	0	0	2.22935	1.30044	2.03032	0	0.659072	0.631279	1.62837	0	3.57216	0	0	0	8.79682	3.79971	0.234781	0	0	0	0.98732	0	0	0	0	0
QD_2008_contig_20071116	12655	Not-determined	25	0	Unclassified	Lytic (virulent)				2.40801	12.1395	17.4683	20.6167	2.89462	5.51062	2.36467	0.80421	2.47161	15.6556	1.36637	0.208616	1.80006	2.3709	5.9631	0.317668	5.46797	0.557683	0.941901	0.493636	5.76571	0.0323398	0	0.371317	4.4849	2.54042	4.43202	0	0	0	5.73529	6.99128	0	0	0	0
QD_2008_contig_20098378	15414	Low-quality	15	1	Viruses;Duplodnaviria;Heunggongvirae;Uroviricota;Caudoviricetes	Lytic (virulent)				1.52491	4.43654	0.384452	11.7635	0	31.853	0	0.2556	0	20.2239	4.78277	0.877901	1.2987	0.479268	10.7038	0.866835	1.86564	0.678835	0	2.82862	3.57453	0.413448	0	0.408801	8.67282	0	13.2655	0.439431	0.792213	1.91164	0	23.1736	0	0	0	0
QD_2008_contig_20158997	60082	High-quality	80	20	Viruses;Duplodnaviria;Heunggongvirae;Uroviricota;Caudoviricetes	Lysogenic (temperate)	d__Bacteria;p__Proteobacteria;c__Alphaproteobacteria;o__Rhodobacterales;f__Rhodobacteraceae;g__;s__			4.54929	33.5929	29.6079	51.1664	9.54665	8.87428	9.33473	5.35943	11.2349	5.6636	10.3868	1.95301	10.0948	6.24653	39.4662	3.79654	3.71224	3.43888	20.9237	3.63717	8.50429	1.34482	1.23812	5.14098	19.906	8.09582	0.951132	0.312358	2.10334	0.290315	3.18537	0.404418	0	0.163119	0	0
QD_2008_contig_20174832	12395	Low-quality	23	2	Viruses;Duplodnaviria;Heunggongvirae;Uroviricota;Caudoviricetes	Lytic (virulent)	d__Bacteria;p__Bacteroidetes;c__Bacteroidia;o__Bacteroidales;f__;g__;s__			1.20032	0	41.5722	1.22041	0.538352	13.1457	0	0	0.903093	18.0785	2.36107	0	0	0	2.79594	0.317304	1.09108	0.192546	0	0.993577	3.95231	0	0	0	1.20231	0	0.602027	0	0	0	0	6.90586	0	0	0	0
QD_2008_contig_20223097	14948	Low-quality	23	5	Viruses;Duplodnaviria;Heunggongvirae;Uroviricota;Caudoviricetes	Lytic (virulent)				40.2574	39.0177	4.54878	42.9147	1.32375	7.37346	0.316405	0.200285	0.350853	0	0	0	5.84557	0.479384	1.28433	0	0	0	0.400119	0	0.986888	0	0	0	0	0	12.1691	0	0	0	0	0.801723	0	0	0	0
QD_2008_contig_2027234	20855	Low-quality	9	4	Viruses;Duplodnaviria;Heunggongvirae;Uroviricota;Caudoviricetes;Crassvirales	Lytic (virulent)				2.7161	53.4683	1.96696	16.4072	2.92178	4.16884	3.32465	5.70891	1.94996	3.16705	3.01069	4.87642	3.98687	4.00494	2.92977	7.5879	4.80188	3.97305	1.8684	7.07885	11.5485	2.41161	1.34031	2.99261	1.63346	2.16023	12.996	13.9506	6.25876	11.621	2.90892	9.7339	4.12774	4.96691	4.13186	4.94543
QD_2008_contig_20275616	13636	Low-quality	23	6	Viruses;Duplodnaviria;Heunggongvirae;Uroviricota;Caudoviricetes	Lytic (virulent)				3.49075	2.57496	37.3131	3.60059	11.0177	22.5787	8.74543	1.96009	7.37529	24.3492	0.871457	0	4.88802	3.06739	17.6106	0	0.0707619	0.781694	2.58359	0.0199588	1.07595	0.0502107	0	0.567049	23.6858	27.0739	21.142	0	0	0	48.1637	7.45662	0	0	0	0
QD_2008_contig_20452066	11197	Low-quality	14	8	Viruses;Duplodnaviria;Heunggongvirae;Uroviricota;Caudoviricetes	Lytic (virulent)				7.42764	9.85979	7.35069	30.4853	9.17658	14.0913	5.07406	3.35918	10.2372	8.85172	13.4024	1.99328	5.65976	6.45229	28.3836	4.67732	6.33189	6.45396	5.60576	30.5065	16.4614	1.93756	0.888518	4.78255	18.8952	7.33245	16.6508	0	0	0	5.71522	23.8418	0	0	0.14364	0
QD_2008_contig_20455231	26584	Low-quality	19	2	Viruses;Duplodnaviria;Heunggongvirae;Uroviricota;Caudoviricetes	Lytic (virulent)	d__Bacteria;p__Thermodesulfobacteria;c__Thermodesulfobacteria;o__Thermodesulfobacteriales;f__;g__;s__			8.13606	16.2514	5.76558	10.2354	9.35879	8.91188	25.4319	16.3505	9.74896	18.1504	22.8177	18.705	29.018	21.6068	14.6972	26.1925	20.7957	21.1726	32.5836	31.1649	27.2983	22.9774	20.9301	29.3816	9.36326	11.2872	15.6062	13.8595	18.9853	26.9657	12.6718	14.2751	15.0925	13.3565	14.1084	13.3519
QD_2008_contig_20482860	46120	Medium-quality	72	9	Viruses;Duplodnaviria;Heunggongvirae;Uroviricota;Caudoviricetes	Lytic (virulent)				40.3627	0.917591	9.77919	14.048	6.31988	8.74267	1.67466	1.18961	2.97231	2.96155	0	0	5.89816	0.960299	16.8609	0	0	4.21276	4.21665	0	0.00388971	0.300568	0	1.9184	7.70707	34.9585	0	0	0	0	12.1693	0	0	0	0	0
QD_2008_contig_20621978	20349	Low-quality	30	2	Viruses;Duplodnaviria;Heunggongvirae;Uroviricota;Caudoviricetes	Lytic (virulent)				23.7852	7.06354	6.56262	10.707	5.26375	7.04024	4.13902	4.49587	1.60469	0.831901	0.208117	0	3.84258	3.57231	9.47085	0	0	0.416807	3.63916	0	0	0	0	0.940324	9.42428	1.806	3.5673	0	0	0	6.95414	0	0	0	0	0
QD_2008_contig_20728059	10996	Low-quality	13	2	Viruses;Duplodnaviria;Heunggongvirae;Uroviricota;Caudoviricetes	Lytic (virulent)				9.5032	17.839	3.41877	11.8904	13.9067	8.78328	15.8713	15.6224	7.16829	8.15291	19.6755	15.2869	21.3078	14.9923	15.981	19.1199	22.9587	18.2028	26.043	18.9464	31.808	22.0112	23.1978	28.5028	8.09058	9.29116	8.44464	11.0878	15.8716	13.7459	14.8221	10.8413	17.6888	21.462	14.1806	12.6323
QD_2008_contig_20751118	12868	Not-determined	27	0	Viruses;Duplodnaviria;Heunggongvirae;Uroviricota;Caudoviricetes	Lytic (virulent)				2.06527	7.35735	8.51411	3.25498	0	13.4734	0	0.495879	0	28.1247	10.7757	0.0586029	0.846526	0	0	2.45758	2.18866	2.49368	0	13.6163	3.67934	0	0	0	0	0.552727	0	0.0825722	0.56271	0	0	5.61717	0	0	0	0
QD_2008_contig_20819068||full	13743	Not-determined	14	0	Unclassified	Lysogenic (temperate)	d__Bacteria;p__Proteobacteria;c__Deltaproteobacteria;o__Desulfobacterales;f__;g__;s__			14.1541	33.2471	14.0653	29.5089	20.4807	13.9897	13.2729	14.7747	21.4621	13.8018	34.7095	42.5102	18.51	17.1191	18.4213	42.0113	36.3245	28.1344	21.5167	25.5529	46.2177	30.6493	27.3023	34.5829	5.38556	3.27443	39.0499	49.5981	42.5806	56.9399	7.50052	33.4801	32.2051	28.8823	29.0452	31.3063
QD_2008_contig_20927158	54301	Low-quality	53	3	Viruses;Duplodnaviria;Heunggongvirae;Uroviricota;Caudoviricetes	Lytic (virulent)	d__Bacteria;p__Bacteroidetes;c__Flavobacteriia;o__Flavobacteriales;f__Flavobacteriaceae;g__;s__			3.74705	12.8958	11.1192	9.60382	0	19.5791	0.39279	0.455866	0.966188	38.5832	18.9325	0.721475	0.951305	1.25643	0.12334	3.20397	4.41816	3.92631	0.274822	26.6307	11.2273	0.0998746	0.317615	0.984843	0	0.0747424	0	0	0.875149	0	0	11.4678	0	0	0	0
QD_2008_contig_21016154	12534	Low-quality	19	5	Viruses;Duplodnaviria;Heunggongvirae;Uroviricota;Caudoviricetes	Lytic (virulent)				1.01188	5.44102	20.4263	4.81009	4.08776	6.9676	0.512489	0.415226	6.99463	10.3731	9.49179	0.86537	2.20284	0	3.32976	2.64482	6.52766	4.35415	0	0.215182	12.0569	0.724516	0.0188894	3.28308	1.26641	4.82986	0	0	0	0	2.90684	6.50827	0	0	0	0
QD_2008_contig_21028382	19413	Low-quality	43	2	Viruses;Duplodnaviria;Heunggongvirae;Uroviricota;Caudoviricetes	Lysogenic (temperate)	d__Bacteria;p__Actinobacteria;c__Acidimicrobiia;o__;f__;g__;s__			6.7023	0.432111	1.63609	6.67464	12.5609	5.97028	0.871312	1.94563	1.34004	0.547138	0.392842	1.46486	1.17393	1.33115	0.80581	1.53607	14.3509	2.33319	0.786747	0.106669	12.7645	4.47396	1.30124	5.6505	1.74887	1.25668	9.06623	2.90667	1.46378	0.368889	0.526469	6.25387	0.121888	0.900605	2.04855	1.67503
QD_2008_contig_21043986	19199	Low-quality	18	1	Viruses;Duplodnaviria;Heunggongvirae;Uroviricota;Caudoviricetes	Lysogenic (temperate)				24.2195	6.61289	8.74976	9.53192	7.06293	8.94778	4.24326	4.81285	1.81876	0.244979	1.32361	0	5.99612	2.14644	7.13801	0	0	1.30788	2.91915	0	0	0	0	1.27328	10.3496	3.29743	3.50844	0	0	0	4.61143	0	0	0	0	0
QD_2008_contig_21152269	27750	Medium-quality	41	8	Viruses;Duplodnaviria;Heunggongvirae;Uroviricota;Caudoviricetes	Lysogenic (temperate)	d__Bacteria;p__Proteobacteria;c__Epsilonproteobacteria;o__Campylobacterales;f__Sulfurovaceae;g__Sulfurovum;s__			14.508	18.7732	29.5976	15.269	15.6053	29.7055	8.88059	7.84388	12.269	29.5359	30.1081	3.32532	20.1878	24.5029	72.0973	15.5424	21.8952	23.4913	10.9926	60.1481	46.4977	5.09412	2.06915	11.6477	38.9048	11.5302	70.0555	1.86693	2.12384	0	4.75273	183.22	1.08078	1.11816	0.734228	0.659302
QD_2008_contig_21161137	21825	Medium-quality	18	2	Viruses;Duplodnaviria;Heunggongvirae;Uroviricota;Caudoviricetes	Lytic (virulent)				28.5322	6.15107	0	26.3502	1.40669	0.435321	1.6363	2.24174	0	0	0	0	15.3038	4.31073	0.962895	0	1.25028	0	4.15385	0	0	0	0	0.119987	0.387898	0.680258	0.487714	0	0	0	3.09105	0	0	0	0	0
QD_2008_contig_21420988	19907	Low-quality	38	5	Viruses;Duplodnaviria;Heunggongvirae;Uroviricota;Caudoviricetes	Lytic (virulent)				8.44404	24.057	25.3742	37.9469	7.01771	6.78043	2.94059	3.76412	9.73562	33.6131	4.76166	0.244384	5.9113	5.2938	11.4394	2.63871	4.78698	3.22944	1.80284	0	7.60124	0.232304	0	1.35019	12.8972	7.14826	6.99327	0	0	0	11.6804	11.8532	0	0	0	0
QD_2008_contig_21503762	11397	Low-quality	17	1	Viruses;Duplodnaviria;Heunggongvirae;Uroviricota;Caudoviricetes	Lytic (virulent)				8.7289	22.0872	0	12.7268	0.589112	0	6.71422	0	0	0	0	0	2.43775	1.29586	1.40758	0	0	0	0.484257	0	0	0	0	0	11.7313	0.195952	0	0	0	0	0.768022	0	0	0	0	0
QD_2008_contig_21508421	36758	Low-quality	45	5	Viruses;Duplodnaviria;Heunggongvirae;Uroviricota;Caudoviricetes	Lytic (virulent)				4.45032	12.6498	18.7659	11.5456	5.02999	13.8879	3.67961	3.05868	4.26729	13.4369	7.01946	2.06555	8.00885	2.72221	16.6922	4.14054	3.94878	1.6324	15.9153	3.79123	21.1773	1.7694	2.23941	5.28362	21.7738	4.50029	4.62473	1.04632	2.37001	1.27058	4.77184	4.05253	0	0	0.0619952	0.0319867
QD_2008_contig_21574162	14759	Low-quality	22	6	Viruses;Duplodnaviria;Heunggongvirae;Uroviricota;Caudoviricetes	Lysogenic (temperate)				22.86	16.8086	2.4899	17.7629	11.4199	0.380911	15.4126	9.72985	0.64305	0	0	0	20.1561	8.11229	23.6046	0	0	1.20942	3.34097	0	0	0	0	4.41132	9.09797	17.3831	2.70592	0	0	0	23.6431	0	0	0	0	0
QD_2008_contig_21621783	39297	Complete	52	17	Viruses;Duplodnaviria;Heunggongvirae;Uroviricota;Caudoviricetes	Lysogenic (temperate)				0	0	235.905	0	7.33337	0	0	0	2.78898	0	0	0	0	0	0	0	0	0	0	0	0	0	0	0	0	0	0	0	1.72011	0	0	0	0	0	0	0
QD_2008_contig_21621818	92967	Complete	124	8	Viruses;Duplodnaviria;Heunggongvirae;Uroviricota;Caudoviricetes	Lysogenic (temperate)	d__Bacteria;p__Chloroflexi;c__Thermoflexia;o__Thermoflexales;f__;g__;s__			69.1114	4.87841	3.9621	10.0465	0	18.7358	0.890491	1.84922	0.169058	25.5157	1.06887	0	1.88279	1.48349	20.629	0	0	0.217151	0.885914	0	0	0	0	0	6.52851	4.50364	3.39295	0	0	0	1.38123	1.17764	0	0	0	0
QD_2008_contig_21621827	34177	Complete	56	18	Viruses;Duplodnaviria;Heunggongvirae;Uroviricota;Caudoviricetes	Lysogenic (temperate)				43.3544	14.8994	32.8356	23.5318	4.5769	10.3218	2.30212	3.36363	2.93765	4.23083	0	0	5.00827	1.42374	21.921	0	0	0	2.61731	0	0	0	0	0	9.69018	8.94315	7.583	0	0	0	12.1672	0.389351	0	0	0	0
QD_2008_contig_21621829	38332	Complete	62	10	Viruses;Duplodnaviria;Heunggongvirae;Uroviricota;Caudoviricetes	Lytic (virulent)				5.66991	0	109.097	3.48998	13.4058	50.7209	4.77789	1.76227	11.2284	64.2109	15.9272	0.885684	2.26727	0.920147	9.51631	2.82403	3.34731	3.66698	12.8501	12.5348	6.84659	1.16271	0.933348	3.56004	10.4829	10.1341	5.38794	0	1.22938	0	4.31233	19.6378	0	0	0.0140784	0
QD_2008_contig_21621832	39416	Complete	51	31	Viruses;Duplodnaviria;Heunggongvirae;Uroviricota;Caudoviricetes	Lytic (virulent)				62.8061	67.9558	15.3764	38.8436	2.39163	16.5659	7.64638	3.59497	0.846274	14.9135	0	0	17.2217	7.96591	40.349	0	0	0	2.61319	0	0	0	0	0	14.1165	48.6509	3.10497	0	0	0	64.3444	0.597172	0	0	0	0
QD_2008_contig_21621842	41576	Complete	50	8	Viruses;Duplodnaviria;Heunggongvirae;Uroviricota;Caudoviricetes	Lytic (virulent)				14.086	4.45321	4.49457	17.1041	14.5546	8.87422	0.568358	0.144601	0	0	0	0	0.598173	0	1.00928	0	0	0	0.778146	0	0	0	0	0	0	0	1.67405	0	0	0	0	0	0	0	0	0
QD_2008_contig_21622286	39917	Complete	51	12	Viruses;Duplodnaviria;Heunggongvirae;Uroviricota;Caudoviricetes	Lysogenic (temperate)	d__Bacteria;p__Acidobacteria;c__Holophagae;o__Holophagales;f__;g__;s__			89.8583	9.72672	5.15542	7.28189	0	0	1.24726	0	0	0	0	0	3.48528	0.819729	0	0	0	0	0	0	0	0	0	0	0.452988	0.0602039	0	0	0	0	0	0	0	0	0	0
QD_2008_contig_2219981	14864	Low-quality	13	7	Viruses;Duplodnaviria;Heunggongvirae;Uroviricota;Caudoviricetes;Zobellviridae	Lytic (virulent)				80.6163	106.502	18.1192	100.193	2.75401	0	11.42	8.59782	0.396915	0	0	0	31.0744	10.2661	2.8177	0	0	0	6.93556	0	0	0	0	0	10.6537	4.20068	1.30967	0	0	0	1.09764	0	0	0	0	0
QD_2008_contig_2225845||0_partial	12488	Low-quality	9	0	Unclassified	Lysogenic (provirus)	d__Bacteria;p__Proteobacteria;c__Gammaproteobacteria;o__Xanthomonadales;f__;g__;s__			117.972	96.9093	21.7235	34.2376	5.06585	3.5729	36.5354	8.75433	2.8512	0	0	0	20.4766	10.6142	17.0659	0	0	0	8.2852	0	0	0	0	0	136.139	54.9152	0.345161	0	0	0	31.7888	0	0	0	0	0
QD_2008_contig_2251323||0_partial	16468	Low-quality	19	1	Unclassified	Lysogenic (provirus)	d__Bacteria;p__Proteobacteria;c__Alphaproteobacteria;o__Rhodobacterales;f__Roseobacteraceae;g__Sediminimonas;s__			2.32481	16.9138	21.6202	16.7999	2.04536	3.63967	7.35894	2.19562	6.36029	5.44142	7.65469	5.11772	8.64168	8.12278	12.067	7.45431	6.48858	4.94454	8.39035	9.54717	5.17954	3.19117	3.75573	1.83981	9.7895	8.36687	2.41265	0.364513	1.80533	0.408799	3.82372	10.4641	0	0.472753	0.284417	0
QD_2008_contig_2296367	10312	Low-quality	15	9	Viruses;Duplodnaviria;Heunggongvirae;Uroviricota;Caudoviricetes	Lytic (virulent)				3.17483	21.1275	3.5562	29.3201	2.21373	3.15305	9.84226	6.43192	3.78007	5.92536	7.88166	8.81271	9.13804	5.25874	1.72999	11.0201	8.05003	10.6439	4.84212	5.08501	7.82703	4.96552	4.97326	7.83745	0.136647	2.53265	1.1474	5.13809	6.08583	5.85933	1.62631	2.83464	0	0.341267	0.707788	0.985763
QD_2008_contig_232905	11779	Low-quality	16	1	Viruses;Duplodnaviria;Heunggongvirae;Uroviricota;Caudoviricetes	Lysogenic (temperate)				22.5399	9.64812	6.08795	10.2502	7.39857	10.9705	2.85866	4.22339	4.35672	0.332159	1.39998	0	6.54031	3.19569	6.36913	0	0	0.930524	2.09926	0	0	0	0	1.37191	8.75079	4.38156	4.34998	0	0	0	4.07982	0.00276648	0	0	0	0
QD_2008_contig_2346037||full	19053	Not-determined	17	0	Unclassified	Lytic (virulent)	d__Bacteria;p__Bacteroidetes;c__Bacteroidia;o__Marinilabiliales;f__Prolixibacteraceae;g__Draconibacterium;s__			16.221	2.42964	50.1141	6.6177	4.31945	16.6849	6.16559	1.90975	8.15355	32.823	2.63008	1.04409	7.26575	8.70295	45.8399	0.425765	1.72657	1.16037	2.65908	5.15308	1.4293	0	0	0	9.59918	0.205561	2.67649	0	0	0	0	5.27421	0	0	0	0
QD_2008_contig_2348041	20509	Low-quality	32	3	Unclassified	Lysogenic (temperate)				4.39526	2.67684	14.5388	8.64259	1.02937	18.354	1.87868	1.30854	1.35211	44.8092	7.99641	0.040678	2.51586	2.30611	13.4272	2.09615	3.47659	2.02861	2.57584	11.8816	9.82229	0.998265	1.09918	2.46618	38.1847	5.82339	16.3366	0	0.420614	0	3.75557	16.0633	0	0.165393	0	0
QD_2008_contig_2394917	43635	High-quality	64	28	Viruses;Duplodnaviria;Heunggongvirae;Uroviricota;Caudoviricetes	Lysogenic (temperate)	d__Bacteria;p__Bacteroidetes;c__Bacteroidia;o__Marinilabiliales;f__Prolixibacteraceae;g__Draconibacterium;s__			53.0451	5.26421	46.2711	30.6156	15.5117	55.2176	3.99298	2.51321	4.27213	59.7792	14.3215	3.47596	6.96249	4.32142	0.470814	6.8588	12.4567	4.85247	4.74432	7.21381	42.2993	2.10281	1.27281	3.09545	2.34932	5.85573	5.16695	0	0.648241	0.0991947	1.08873	18.2684	0.254402	0.806192	0.657308	0
QD_2008_contig_2400740_1	38605	Low-quality	30	3	Viruses;Duplodnaviria;Heunggongvirae;Uroviricota;Caudoviricetes	Lysogenic (provirus)				4.19917	7.12238	3.28985	5.17127	4.22228	5.5969	7.55045	6.14007	5.86445	5.66012	7.14163	12.8661	9.01469	7.78821	6.92594	10.7142	11.5169	7.6379	7.33253	6.15979	5.59824	3.534	2.98988	8.15307	4.04439	3.54133	4.03218	5.90422	10.3386	11.6338	8.40655	5.27267	9.38679	8.79902	5.97022	5.28206
QD_2008_contig_2525063	18211	Low-quality	22	4	Viruses;Duplodnaviria;Heunggongvirae;Uroviricota;Caudoviricetes	Lytic (virulent)	d__Bacteria;p__Actinobacteria;c__Acidimicrobiia;o__;f__;g__;s__			23.7421	13.1996	1.64701	21.6135	0	0.783425	4.18169	1.25418	0.0683603	0	0	0	2.89185	0.926451	0	0	0.852459	0	0	0	0	0	0.227874	0	0	0	0	0	0	0	0	0	0	0	0	0
QD_2008_contig_2584001||full	15741	Low-quality	18	4	Unclassified	Lytic (virulent)	d__Bacteria;p__Chloroflexi;c__Anaerolineae;o__;f__;g__;s__			23.3617	1.61608	20.9592	9.9572	4.44431	9.42188	1.92573	0	2.42513	4.77371	0.917981	0	0.468174	0	1.05975	0	0	0	0.45004	0.225606	1.11245	0	0	0	1.91313	1.74464	0	0	0	0	6.01063	0.122798	0	0	0	0
QD_2008_contig_268962	11598	Low-quality	8	1	Viruses;Duplodnaviria;Heunggongvirae;Uroviricota;Caudoviricetes	Lysogenic (temperate)	d__Bacteria;p__Candidatus Latescibacteria;c__;o__;f__;g__;s__			24.6351	17.3098	18.093	21.1599	10.0845	26.5458	7.79358	2.47505	6.333	13.7543	5.03079	0	7.99519	6.16422	38.3644	0.22809	4.38315	1.70193	13.2978	15.4816	8.58008	0	0	2.4874	17.3367	11.8907	9.65505	0	0	0	14.8061	18.6574	0	0.290456	0	0
QD_2008_contig_2792196	13906	Low-quality	20	6	Viruses;Duplodnaviria;Heunggongvirae;Uroviricota;Caudoviricetes	Lysogenic (temperate)				16.4158	20.5462	4.89222	14.2063	9.68927	7.15275	15.5373	22.5804	6.55778	7.3897	17.6812	16.9438	20.8689	15.5122	15.4381	23.1222	23.1726	17.0555	24.7598	16.4501	23.7316	17.6917	17.3028	24.6508	11.6869	8.02062	5.81918	8.62251	11.3141	15.073	11.8034	5.83501	14.4733	11.7045	11.5011	12.5551
QD_2008_contig_2810453||full	13832	Low-quality	18	6	Viruses;Varidnaviria;Bamfordvirae;Nucleocytoviricota;Megaviricetes	Lysogenic (temperate)				14.153	1.20854	5.91001	17.7588	17.491	8.10089	1.59028	2.23696	4.50931	49.3587	0	0	3.26276	5.49717	0.560514	0	1.62012	1.48498	1.29039	0	1.17617	0.344404	0	0.922829	24.5474	2.35883	0.390165	0	0.395994	0	1.77039	0.537372	0	0	0	0
QD_2008_contig_295646||full	12473	Not-determined	5	0	Unclassified	Lysogenic (temperate)				37.5887	34.5075	6.78333	34.0663	34.1917	11.1447	12.6615	10.1839	8.11083	2.3375	3.31831	0.0241949	27.3313	11.9762	35.5041	0	5.01268	5.44462	11.873	2.97437	2.33906	0.467857	0.791671	4.98427	24.4592	42.4567	8.0716	0	0	0	45.8384	0.384474	0	0	0	0
QD_2008_contig_2990038	50825	Low-quality	78	3	Viruses;Duplodnaviria;Heunggongvirae;Uroviricota;Caudoviricetes	Lysogenic (temperate)				42.0962	20.6136	1.19351	20.6905	4.83569	3.14758	6.94364	4.94349	0.814895	0	0.288496	0	22.4073	6.41764	2.82484	0	0.396388	1.2827	4.36234	0.237626	0	0	0	0.215455	1.31121	9.28115	0.332238	0	0	0	18.8123	0	0	0	0	0
QD_2008_contig_2994105	11247	Low-quality	15	1	Viruses;Duplodnaviria;Heunggongvirae;Uroviricota;Caudoviricetes	Lysogenic (temperate)				0.785172	0.392895	10.4971	0.370607	0	32.6407	0	0	0.821314	35.4374	0	0	0	0	0	0	0.283935	0	0	1.68407	0	0	0	0	0	0	0.857872	0	0	0	0	1.92218	0	0	0	0
QD_2008_contig_3076301||full	12937	Not-determined	13	0	Unclassified	Lytic (virulent)	d__Bacteria;p__Proteobacteria;c__Gammaproteobacteria;o__Chromatiales;f__Ectothiorhodospiraceae;g__;s__			10.0794	6.0653	15.6581	5.98829	7.35141	11.2123	5.23146	1.75886	6.75737	10.0656	6.09839	0.920948	5.44739	5.45986	12.9676	1.97468	2.83094	4.75357	3.74502	3.15459	7.23448	0.33317	0.19648	0.376538	9.62027	4.47382	6.00459	0.261568	0.600685	0.190044	7.1372	11.006	0	0	0.046036	0
QD_2008_contig_3106335	15286	Low-quality	15	3	Viruses;Duplodnaviria;Heunggongvirae;Uroviricota;Caudoviricetes	Lytic (virulent)	d__Bacteria;p__Bacteroidetes;c__Flavobacteriia;o__Flavobacteriales;f__Flavobacteriaceae;g__Seonamhaeicola;s__			4.66838	39.0274	4.1556	16.438	1.99074	8.57135	1.74988	5.51209	1.87018	13.5612	8.88457	2.61923	3.71392	2.70626	1.49683	5.08066	3.12805	3.39889	1.28812	17.5604	10.7157	1.26757	1.20603	3.1182	0.267673	2.23252	32.5383	3.99694	1.70389	9.39788	1.5732	21.978	0.651244	0.729938	0	1.10781
QD_2008_contig_32725	13172	Low-quality	8	5	Viruses;Duplodnaviria;Heunggongvirae;Uroviricota;Caudoviricetes	Lysogenic (temperate)				27.2325	12.1781	10.1962	43.4841	0.962941	3.04527	2.79226	0.0598171	3.6102	0	0	0	5.02186	2.27267	3.56335	0	0	0	5.0378	0.0881984	0	0	0	0.278158	5.46989	0	2.6965	0	0	0	0	0	0	0	0	0
QD_2008_contig_3305743	16388	Low-quality	18	10	Viruses;Duplodnaviria;Heunggongvirae;Uroviricota;Caudoviricetes	Lysogenic (temperate)				21.8935	8.97417	4.29623	9.02145	1.28484	5.46659	0.770091	0.446127	0.500913	0	0	0	3.55455	0.626947	30.0861	0	0	0	0.944469	0	0	0	0	0	21.9766	3.51897	1.20374	0	0	0	3.15793	0	0	0	0	0
QD_2008_contig_3344543	14960	Low-quality	15	11	Viruses;Duplodnaviria;Heunggongvirae;Uroviricota;Caudoviricetes;Zobellviridae	Lytic (virulent)				34.8249	32.0303	10.4316	27.2746	16.4123	2.81666	7.68067	4.89017	10.5469	1.15139	4.4578	5.30452	7.96316	11.9162	14.9342	0.657809	1.82629	9.54738	16.5811	1.70435	2.03408	8.1121	3.77241	31.3679	5.10834	3.84271	10.2548	1.08108	0.227038	0.582526	1.86387	3.99722	0	0	0	0
QD_2008_contig_3383473	10257	Low-quality	26	1	Viruses;Duplodnaviria;Heunggongvirae;Uroviricota;Caudoviricetes	Lysogenic (temperate)				17.114	22.4101	5.50207	22.5357	37.7378	7.42195	67.7208	39.3893	15.1097	10.038	26.9727	10.0239	37.062	26.872	33.5055	14.8075	10.137	18.9361	22.5368	7.8203	29.54	28.6898	40.9456	26.9065	32.8013	44.048	13.0117	16.5841	4.98611	3.76246	21.6045	6.91857	5.48939	7.14174	4.89476	5.2392
QD_2008_contig_3394616||0_partial	14108	Medium-quality	13	2	Unclassified	Lysogenic (provirus)	d__Bacteria;p__Chloroflexi;c__;o__;f__;g__;s__			20.448	69.5459	121.557	46.5415	18.9964	35.2937	25.456	8.44704	22.6491	56.4975	8.50898	1.2406	10.419	20.6044	35.5819	4.54036	8.53425	7.26373	14.3063	6.30435	17.9059	1.05714	0.622537	2.91821	53.3618	88.002	16.3936	1.36945	0.592021	0.0662961	49.1058	28.0863	0	0.67089	0.517084	0.579985
QD_2008_contig_3441606||full	13192	Not-determined	9	0	Unclassified	Lytic (virulent)	d__Bacteria;p__Acidobacteria;c__Holophagae;o__Holophagales;f__;g__;s__			592.493	213.172	49.5889	117.376	2.72871	17.6105	20.0746	14.8309	6.21635	5.10504	0.566363	0	42.3569	20.7632	49.7359	0	0	0	6.89169	0	0	0	0	0	65.4797	30.8735	8.30921	0	0	0	22.3953	0.0709302	0	0	0	0
QD_2008_contig_3445715	11863	Low-quality	11	5	Unclassified	Lysogenic (temperate)	d__Bacteria;p__Proteobacteria;c__;o__;f__;g__;s__			9.19369	59.8362	0	50.1919	0	0.428703	0	1.88202	0	0.903691	1.24501	1.34698	0.669191	0.128217	0.653892	6.90144	3.90552	0.653258	4.22503	0	1.13764	0	0	0.153153	0	0	3.8049	0	0	0.661616	0	0	0	0	0	0
QD_2008_contig_3458445||full	10105	Not-determined	4	0	Unclassified	Lytic (virulent)	d__Bacteria;p__Proteobacteria;c__Deltaproteobacteria;o__Myxococcales;f__Nannocystaceae;g__Plesiocystis;s__			161.793	52.4345	12.4517	49.4194	6.18572	16.09	12.6037	7.27555	0.293754	0	0	0	3.32205	3.80365	67.8619	0	0.136555	0	2.79793	0	0	0	0	0	72.0271	25.917	4.56384	0	0	0	36.6507	0	0	0	0	0
QD_2008_contig_3537220||0_partial	18094	Medium-quality	18	2	Unclassified	Lysogenic (provirus)	d__Bacteria;p__Chloroflexi;c__;o__;f__;g__;s__			15.3634	9.66468	118.841	18.8638	12.7005	43.2655	8.6869	2.16621	14.4082	67.5571	9.92509	0.653557	2.90022	8.10608	22.6617	0.377068	4.03352	4.58087	9.17122	2.89821	7.96937	0	0	0.480247	8.82245	6.60273	5.12595	0	0	0	0.905649	14.8542	0	0	0	0
QD_2008_contig_3549163	20887	Medium-quality	26	9	Viruses;Duplodnaviria;Heunggongvirae;Uroviricota;Caudoviricetes	Lytic (virulent)				51.989	41.2308	1.62745	29.9203	19.3577	0.495648	32.2	57.353	12.6686	4.69777	35.6772	39.5322	70.7626	41.4168	28.5127	18.5079	59.053	37.7545	48.7553	3.31386	17.4628	27.5619	26.5206	42.7145	22.6139	5.04487	6.2806	0.265143	3.89802	4.12929	2.58197	0.385953	0	0	0.934764	0
QD_2008_contig_3620058	11513	Low-quality	7	1	Viruses;Duplodnaviria;Heunggongvirae;Uroviricota;Caudoviricetes	Lytic (virulent)				8.4698	22.3074	0	18.1023	0.415682	0	8.62808	0.129211	0	0	0	0	3.53575	1.77654	2.59105	0	0	0	0.742722	0	0	0	0	0	8.59268	3.0617	0.625249	0	0	0	0	0	0	0	0	0
QD_2008_contig_3645807	21581	Low-quality	8	1	Viruses;Duplodnaviria;Heunggongvirae;Uroviricota;Caudoviricetes	Lytic (virulent)	d__Bacteria;p__Thermodesulfobacteria;c__Thermodesulfobacteria;o__Thermodesulfobacteriales;f__;g__;s__			5.9174	10.315	3.11524	7.12771	4.02371	8.01078	10.8699	8.46474	6.3711	11.7389	13.4756	11.3251	21.3847	10.3392	8.85844	15.6332	16.618	12.4008	16.0577	16.1436	13.5677	12.7939	11.835	14.8125	10.4114	11.4093	18.2472	8.47109	10.3038	17.4367	12.4094	13.6188	8.37875	7.87552	8.28556	6.9403
QD_2008_contig_3687897||full	19671	Not-determined	14	0	Viruses;Duplodnaviria;Heunggongvirae;Uroviricota;Caudoviricetes	Lytic (virulent)				38.8138	51.149	9.97181	45.4875	25.4259	9.91642	5.196	2.4034	4.61214	1.73767	2.60941	0.0789167	6.07087	8.02598	19.7099	0	1.95331	0.502134	8.13341	7.29804	1.29104	0	0	1.11291	13.3357	12.2346	19.0067	0	0	0	6.24242	12.9061	0	0	0	0
QD_2008_contig_3688662	10756	Low-quality	7	4	Viruses;Duplodnaviria;Heunggongvirae;Uroviricota;Caudoviricetes	Lysogenic (temperate)				27.0961	3.88379	0.268122	20.5795	0.426896	0	1.89084	0.857182	0.345886	0	0	0	6.33437	2.32275	1.04789	0	0.262283	0.162674	5.691	0	1.60052	0	0	1.09567	0	1.41786	0.530278	0	0	0	4.03133	0	0	0	0	0
QD_2008_contig_38812	18111	Low-quality	28	9	Viruses;Duplodnaviria;Heunggongvirae;Uroviricota;Caudoviricetes	Lysogenic (temperate)	d__Bacteria;p__Proteobacteria;c__Gammaproteobacteria;o__Chromatiales;f__Ectothiorhodospiraceae;g__;s__			30.2553	32.9336	4.78389	57.9309	0	3.61797	0	0	0.429996	3.86261	0	0	0.720127	0.7813	10.0796	0	0	0	0	0	0	0	0	0	2.13041	0	0	0	0	0	0	0	0	0	0	0
QD_2008_contig_3885217||full	10971	Not-determined	9	0	Viruses;Duplodnaviria;Heunggongvirae;Uroviricota;Caudoviricetes	Lytic (virulent)	d__Bacteria;p__Planctomycetes;c__Phycisphaerae;o__Phycisphaerales;f__;g__;s__			9.1148	12.765	3.60095	4.30197	6.4065	8.86406	5.05821	5.01029	6.43555	3.5736	4.93458	4.24642	6.88723	1.65358	2.97662	10.7529	6.02568	6.72072	2.70919	2.17835	3.16216	3.32294	2.89214	4.16205	0.359497	2.37584	0.0432434	3.88814	5.74535	8.94077	2.16599	1.29722	11.5456	10.2805	9.66458	6.09814
QD_2008_contig_3897289	135882	High-quality	124	1	Unclassified	Lysogenic (temperate)	d__Bacteria;p__Actinobacteria;c__Acidimicrobiia;o__;f__;g__;s__			43.3991	31.6403	14.5576	26.5881	36.8169	19.1566	41.8248	33.3773	19.2565	6.33068	11.7869	18.6596	33.2779	26.0103	20.0458	10.9025	11.6604	16.4789	13.5786	10.6748	7.01139	11.4162	10.8512	10.4328	25.1704	14.58	16.0139	8.06341	9.89896	7.95667	12.4166	10.4497	14.6197	17.5036	22.756	13.814
QD_2008_contig_4030939	25713	Medium-quality	33	6	Viruses;Duplodnaviria;Heunggongvirae;Uroviricota;Caudoviricetes	Lytic (virulent)				9.68894	8.65934	7.00371	6.31331	4.5986	4.81098	12.1845	8.91524	5.66111	3.95687	6.19575	14.0624	7.79318	7.77933	15.1677	7.7107	8.52769	8.25236	7.53584	7.08691	7.99417	6.54335	7.90649	13.4196	7.17462	4.61634	6.64887	4.1504	8.58829	6.68723	4.45572	5.25957	4.49652	4.69981	3.66049	5.41254
QD_2008_contig_40610	46346	Medium-quality	50	4	Viruses;Duplodnaviria;Heunggongvirae;Uroviricota;Caudoviricetes	Lytic (virulent)				52.1314	25.2565	5.65366	29.0347	18.6202	10.7108	18.5644	8.7566	5.18199	0.0454717	5.5991	0	22.3298	12.6542	56.2218	0	6.26148	1.90416	15.3246	4.51848	3.89928	0	0	4.23281	21.5126	11.2738	3.43073	0	0	0	13.1755	0	0	0	0	0
QD_2008_contig_4145364	10802	Low-quality	8	1	Viruses;Duplodnaviria;Heunggongvirae;Uroviricota;Caudoviricetes	Lysogenic (temperate)				8.44964	11.7448	3.82255	10.7137	7.49933	2.78167	4.83291	3.00526	2.01641	5.89802	0	0	9.40032	2.06037	24.6222	0.150071	0	0	0.495088	0	2.11058	0	0	0	18.0712	13.2054	2.43041	0	0	0	12.9722	0	0	0	0	0
QD_2008_contig_4256625	32825	Medium-quality	61	5	Viruses;Duplodnaviria;Heunggongvirae;Uroviricota;Caudoviricetes	Lytic (virulent)				21.119	20.2794	4.74717	14.3413	9.57923	4.0731	7.68574	8.05631	6.13216	2.14833	6.68413	8.01101	15.6569	7.40176	8.6463	7.14499	10.9838	6.68503	8.83982	6.25749	5.67061	4.50943	7.19129	9.03177	7.59115	4.45938	4.69837	3.53575	4.89419	5.16959	3.24676	3.38529	5.52952	3.94011	3.92075	3.94968
QD_2008_contig_4340033	24675	Low-quality	39	9	Viruses;Duplodnaviria;Heunggongvirae;Uroviricota;Caudoviricetes	Lytic (virulent)	d__Bacteria;p__Actinobacteria;c__Acidimicrobiia;o__Acidimicrobiales;f__;g__;s__			20.1133	11.225	1.07904	14.9179	0	0.902151	3.02881	2.66592	0	0	0	0	2.48064	0.220527	0	0	0.21329	0	0.127605	0	0	0	0	0	0	0	0	0	0	0	0	0	0	0	0	0
QD_2008_contig_4490956||full	10751	Not-determined	10	0	Unclassified	Lysogenic (temperate)	d__Bacteria;p__Proteobacteria;c__Deltaproteobacteria;o__Desulfobacterales;f__Desulfobacteraceae;g__Desulfosarcina;s__			19.7755	7.59133	10.4759	10.856	2.25835	29.0114	1.64537	0.906457	5.7489	40.47	5.47194	2.62823	2.52437	0.391989	5.37992	2.44932	2.43074	5.47793	4.11928	14.1666	30.869	1.49144	1.24805	2.3659	3.00384	0.249146	29.8833	0.610268	3.07439	2.11495	0	33.2134	0.198259	0	1.22258	0.144981
QD_2008_contig_4586029	14679	Not-determined	16	0	Viruses;Varidnaviria;Bamfordvirae;Preplasmiviricota;Maveriviricetes;Priklausovirales;Lavidaviridae	Lysogenic (temperate)				0	52.5402	0	0.94603	0	0	0	0	0	0	0	0	0	0	0	0	0	0	0	0	0	0	0	0	0	0	0	0	0	0	0	0	0	0	0	0
QD_2008_contig_4586711	15873	Low-quality	30	2	Viruses;Duplodnaviria;Heunggongvirae;Uroviricota;Caudoviricetes	Lytic (virulent)				37.0186	1.38829	8.02045	8.62973	4.87153	7.72948	2.57391	0.231045	2.05941	1.52129	0	0	6.08051	1.05539	15.064	0	0.00114525	1.63694	4.52689	0	0	0	0	3.08273	4.75462	30.9462	0	0	0	0	11.0494	0	0	0	0	0
QD_2008_contig_4620700||full	12081	Low-quality	16	2	Unclassified	Lytic (virulent)	d__Bacteria;p__Proteobacteria;c__Gammaproteobacteria;o__Chromatiales;f__Ectothiorhodospiraceae;g__;s__			36.3727	31.6528	7.03025	64.0985	0	6.54959	0	0	0	27.3912	0.475133	0	0	0.520509	22.0044	0	0	0	0.369375	0	0	0	0	0	3.22464	0.390986	0	0	0	0	0	0	0	0	0	0
QD_2008_contig_4621292||full	18672	Low-quality	15	2	Unclassified	Lytic (virulent)	d__Bacteria;p__Proteobacteria;c__Gammaproteobacteria;o__Chromatiales;f__Ectothiorhodospiraceae;g__;s__			13.1621	22.1401	2.63306	26.6408	0	3.7682	0	0	0	5.52762	0.196716	0	0	0.401945	8.44661	0	0	0	0	0	0	0	0	0	1.78034	0	0	0	0	0	0	0	0	0	0	0
QD_2008_contig_4664613	12782	Low-quality	29	1	Viruses;Duplodnaviria;Heunggongvirae;Uroviricota;Caudoviricetes	Lysogenic (temperate)				25.6275	9.73238	0	21.2075	0.859507	0	2.23012	1.69767	0	0	0	0	19.1898	5.06714	0	0	0.935838	0	1.07695	0	0	0	0	0.0971675	0	1.13267	0.155733	0	0	0	3.65536	0	0	0	0	0
QD_2008_contig_4722176	16416	Low-quality	22	12	Viruses;Duplodnaviria;Heunggongvirae;Uroviricota;Caudoviricetes	Lysogenic (temperate)	d__Bacteria;p__Proteobacteria;c__Gammaproteobacteria;o__Chromatiales;f__Ectothiorhodospiraceae;g__;s__			23.2183	45.9049	1.72193	8.2543	0	7.10782	7.94512	1.32213	1.7688	16.8272	0	0	4.02011	5.70322	52.3423	0	0	0.174939	2.1589	0	0	0	0	0.23903	54.1601	39.3277	2.25371	0	0	0	21.5319	0.270001	0	0	0	0
QD_2008_contig_4740077||0_partial	14763	Low-quality	16	1	Unclassified	Lysogenic (provirus)	d__Bacteria;p__candidate division Zixibacteria;c__;o__;f__;g__;s__			56.7935	117.346	16.1445	62.8945	14.4962	25.2928	20.2185	10.523	14.2885	16.7746	11.0467	1.49966	19.6443	25.4884	55.1421	5.17122	7.31085	7.27756	20.8266	9.18085	19.0961	3.24838	1.34827	7.07077	55.9154	27.8863	58.7005	0.467469	1.11456	0.500585	43.0267	44.3457	0	0.915458	0.50271	0
QD_2008_contig_4778553||full	10884	Not-determined	12	0	Unclassified	Lysogenic (temperate)	d__Bacteria;p__Nitrospirae;c__;o__;f__;g__;s__			10.3385	21.0705	9.15196	11.3588	21.3936	10.6089	12.8614	16.8399	11.3048	14.6398	13.4959	18.0981	16.3928	15.7091	15.1076	11.5411	10.1856	15.188	11.4389	14.5301	8.73426	14.789	15.1605	15.0405	10.6173	15.0829	13.5897	22.8634	18.2808	10.0194	21.9428	9.92905	14.4376	14.6738	17.6301	18.4866
QD_2008_contig_483348	12770	Low-quality	7	1	Unclassified	Lytic (virulent)	d__Bacteria;p__Acidobacteria;c__Holophagae;o__Holophagales;f__;g__;s__			725.895	250.534	68.7458	160.666	1.80823	4.44389	26.0317	16.7925	3.29793	0	0	0	45.5014	20.0418	13.5195	0	0	0	5.98511	0	0	0	0	0	22.6203	29.1329	2.46619	0	0	0	15.6486	0	0	0	0	0
QD_2008_contig_4963726	10695	Low-quality	15	4	Viruses;Duplodnaviria;Heunggongvirae;Uroviricota;Caudoviricetes	Lysogenic (temperate)	d__Bacteria;p__Gemmatimonadetes;c__;o__;f__;g__;s__			23.7204	28.8035	0.998058	21.3501	17.7156	2.69538	29.7247	8.41113	9.77511	0	7.29739	1.09007	30.6655	21.7784	37.1157	1.12412	4.63753	7.88367	22.0518	1.23031	6.71233	5.7864	4.63126	28.6569	40.9555	21.8896	3.4374	0.153154	0	0	19.1198	2.84972	0	0	0	0
QD_2008_contig_5123157||full_1	15816	Low-quality	19	3	Unclassified	Lysogenic (provirus)	d__Bacteria;p__Planctomycetes;c__Phycisphaerae;o__;f__;g__;s__			14.4835	24.503	19.8355	24.892	14.4127	25.2648	6.71594	5.40174	10.8538	27.724	11.6841	5.11041	6.64183	7.78416	19.5608	5.11437	11.1172	9.7243	7.35138	16.2797	64.5718	7.111	2.47537	7.29374	15.3744	5.31639	29.442	2.85616	2.91267	1.26309	7.65214	38.5562	0.0572523	0.778497	2.18765	0.0858374
QD_2008_contig_5376056||full	12564	Low-quality	17	1	Viruses;Duplodnaviria;Heunggongvirae;Uroviricota;Caudoviricetes	Lysogenic (temperate)				19.2238	8.33795	7.41035	9.18341	7.21345	9.82672	3.28791	6.31495	4.00198	1.03877	0	0	6.87491	1.94302	5.92873	0	0	1.66206	1.98437	0.421373	0	0	0	1.01843	9.50307	1.728	3.99768	0	0	0	5.12998	0	0	0	0	0
QD_2008_contig_5453024	16002	Low-quality	13	1	Viruses;Duplodnaviria;Heunggongvirae;Uroviricota;Caudoviricetes	Lytic (virulent)				10.3434	16.3613	1.11603	26.0735	7.92805	4.09352	1.04516	1.30674	1.54776	0	1.00666	0	0.683942	1.64956	8.1858	0	4.84708	0.993338	0.347077	0	4.5249	0	0	0.456461	4.1226	0.163618	2.28319	0	0	0	0.104257	3.91348	0	0	0	0
QD_2008_contig_5471301	26244	Medium-quality	35	8	Viruses;Duplodnaviria;Heunggongvirae;Uroviricota;Caudoviricetes	Lysogenic (temperate)				7.95642	2.7604	0	5.04732	20.0798	13.2141	6.11038	7.58988	10.478	3.65231	16.9359	1.6527	7.05298	11.808	7.16513	5.51449	3.62256	14.6212	10.0895	8.22147	3.93645	2.43588	3.38549	8.79816	4.95349	0.114324	0	0.0091323	0.362321	0	0.198003	0	0	1.83594	1.94519	0.300457
QD_2008_contig_5472309||full	31542	Not-determined	29	0	Unclassified	Lytic (virulent)	d__Bacteria;p__Candidatus Aminicenantes;c__;o__;f__;g__;s__			14.8894	1.15802	83.4415	26.8584	5.08683	39.033	0	0.339928	27.0296	110.504	59.0536	1.76138	1.33796	0.603465	0	15.6483	13.72	15.093	1.00567	16.1738	27.2779	1.14814	0.688367	1.76035	0.144525	0	3.97026	0.528855	1.05068	0	0	74.7099	1.0477	7.31226	0.728425	2.13006
QD_2008_contig_5514994||full	27829	Low-quality	31	5	Viruses;Varidnaviria;Bamfordvirae;Nucleocytoviricota	Lytic (virulent)				20.9146	4.46638	27.301	34.4099	29.4165	1.45457	5.6787	6.76895	20.681	0.471827	0	0	2.90569	7.32671	0.139229	0.279894	3.38895	2.11064	2.19761	0	13.3585	0	0	0.344511	5.32524	38.2604	0.988418	0	0.142817	0	13.9775	2.17143	0	0	0	0
QD_2008_contig_5533061	12671	Low-quality	11	2	Viruses;Duplodnaviria;Heunggongvirae;Uroviricota;Caudoviricetes	Lytic (virulent)				0.961758	1.93094	7.88273	1.71044	0	46.1771	0	0	1.1518	54.0677	0.566112	0	0	0	0	0	0	0	0.782641	2.11765	0.127773	0	0	0	0.151926	0	1.85565	0	0	0	0	2.73945	0	0	0	0
QD_2008_contig_5724997	16840	Low-quality	12	1	Viruses;Duplodnaviria;Heunggongvirae;Uroviricota;Caudoviricetes	Lytic (virulent)				19.8025	19.0465	2.64467	12.5764	5.46912	2.96374	6.0442	12.3171	2.65687	2.65957	4.98873	2.3741	13.744	4.45801	7.81459	3.78251	4.58605	2.02285	4.66063	4.46185	6.04416	3.13001	2.51944	6.08882	6.69224	7.40435	9.67928	1.87365	1.86205	1.7166	10.7723	2.18341	2.48122	1.59512	1.14619	0.833194
QD_2008_contig_572986	22456	Low-quality	33	1	Viruses;Duplodnaviria;Heunggongvirae;Uroviricota;Caudoviricetes	Lysogenic (temperate)				12.998	6.0641	0.901328	7.9305	20.2442	6.19021	19.3017	7.15017	9.6898	0.0364394	18.6242	8.31466	28.8269	28.7781	14.6122	5.76216	16.3838	22.8128	18.959	17.1659	3.15354	5.45817	2.66998	20.0156	7.20499	6.55982	0.9581	0	0	0.69303	8.11645	0.119003	0	0	0	0
QD_2008_contig_5737185	13745	Low-quality	19	3	Viruses;Duplodnaviria;Heunggongvirae;Uroviricota;Caudoviricetes	Lytic (virulent)	d__Bacteria;p__Planctomycetes;c__Planctomycetia;o__Planctomycetales;f__Planctomycetaceae;g__;s__			26.5661	33.6182	0	7.47511	0	0	0	0	0	0	0	0	0.280403	0	0	0	0	0	0	0	0	0	0	0	0	0	0	0	0	0	0	0	0	0	0	0
QD_2008_contig_5806612||0_partial	12887	Not-determined	11	0	Unclassified	Lysogenic (provirus)	d__Bacteria;p__Candidatus Latescibacteria;c__;o__;f__;g__;s__			7.06085	18.6035	46.5718	22.0254	6.63863	37.0342	5.56055	5.33029	13.7149	122.962	4.51899	0	4.40085	7.96081	12.4295	1.91844	1.37544	2.63327	4.11428	7.14401	8.9628	0.071621	0.042171	1.46355	9.0831	3.26748	21.2264	0.681777	0	0	16.9207	38.6592	0.105623	0.278827	0.284668	0
QD_2008_contig_5829748	102271	Medium-quality	87	1	Unclassified	Lysogenic (temperate)	d__Bacteria;p__Gemmatimonadetes;c__;o__;f__;g__;s__			21.984	31.2786	15.0444	27.7085	26.5058	17.6428	30.3315	18.0162	20.1554	9.07953	15.6902	9.38685	25.6051	19.58	10.201	12.1341	11.9985	13.3045	24.4702	17.4841	15.0563	11.9227	9.36365	14.3111	12.5949	16.8778	11.79	7.66864	8.90671	9.07231	19.6222	14.4309	10.7013	11.0295	13.401	6.02048
QD_2008_contig_5842128	11250	Low-quality	17	6	Viruses;Duplodnaviria;Heunggongvirae;Uroviricota;Caudoviricetes	Lytic (virulent)				18.5879	18.5636	1.03574	9.2711	16.7445	5.94499	9.3922	12.2382	4.36486	3.00086	6.07074	4.23604	12.6771	7.68592	5.56761	5.1876	5.24978	9.20854	6.96334	6.97481	6.18162	6.96622	5.52584	10.8332	2.62466	3.45885	3.28914	2.05627	8.48633	4.43715	6.99204	2.86265	8.55564	10.1076	7.80301	11.5034
QD_2008_contig_5895332	124558	Complete	170	10	Viruses;Duplodnaviria;Heunggongvirae;Uroviricota;Caudoviricetes	Lysogenic (temperate)				4.87582	76.5347	2.88481	31.8096	2.107	4.89129	3.42804	3.32647	3.56279	7.83654	16.2826	0.768204	7.47014	5.48316	15.9651	2.78998	6.52491	2.54213	9.77161	17.9289	17.4632	4.60099	4.3587	8.45508	9.09636	8.59597	2.34777	0	0.886408	0.440328	9.28464	9.10012	0	0.0682102	0.105276	0
QD_2008_contig_5932179	11685	Low-quality	9	1	Viruses;Duplodnaviria;Heunggongvirae;Uroviricota;Caudoviricetes	Lytic (virulent)				12.9824	15.381	0	15.9517	0.623773	0.263222	0.619477	0	0	0	0	0	0.565031	0	8.14752	0	0	0	0	0	0	0	0	0	4.42338	5.32604	2.6482	0	0	0	10.1226	0	0	0	0	0
QD_2008_contig_5960535	12162	Low-quality	18	3	Viruses;Duplodnaviria;Heunggongvirae;Uroviricota;Caudoviricetes	Lysogenic (temperate)				24.5421	1.17744	17.7557	14.2914	3.61406	31.4316	3.30727	2.37292	2.22914	60.5948	2.41906	0	3.07774	3.14642	4.35673	1.29128	5.7287	8.4624	7.75074	1.78455	12.3916	3.74039	4.24774	4.71612	8.63221	8.54985	2.70539	0	0	0	5.44779	1.76391	0	0.0432368	0.299037	0.00609278
QD_2008_contig_6141818	17107	Low-quality	31	9	Viruses;Duplodnaviria;Heunggongvirae;Uroviricota;Caudoviricetes	Lytic (virulent)				11.2632	22.6643	1.30619	12.3703	6.61284	1.08023	9.96892	0	0.546808	0	3.5571	0	8.76471	3.09805	37.8578	0.254331	0	0	4.09554	2.35192	1.08546	0	0	0	25.462	1.79164	0.942114	0	0	0	1.02181	0.924511	0	0	0	0
QD_2008_contig_6252287||full	10080	Not-determined	7	0	Unclassified	Lytic (virulent)				12.9939	14.0368	4.64495	12.9283	13.3573	4.62352	17.547	13.987	9.62249	11.1817	10.0948	14.1287	22.606	16.0241	12.0581	14.7545	11.87	15.5022	17.0883	9.69426	9.96927	11.3637	11.641	13.8437	13.2941	5.96846	9.38935	5.93924	8.56677	10.5164	10.7554	11.2938	14.3327	15.5934	14.2389	14.7881
QD_2008_contig_6497258	11221	Low-quality	12	1	Unclassified	Lysogenic (temperate)	d__Bacteria;p__Chloroflexi;c__;o__;f__;g__;s__			33.5154	22.3672	25.3375	19.603	4.20371	17.7969	5.3712	2.03918	2.40837	18.9948	1.53939	0	10.2752	5.83163	20.8648	0	1.16947	4.6252	3.70788	0.0656498	0.684285	0	0	0.0465188	18.581	20.8508	5.53697	0	0	0	19.5348	6.56559	0	0	0	0
QD_2008_contig_6505118	28474	Medium-quality	47	4	Viruses;Duplodnaviria;Heunggongvirae;Uroviricota;Caudoviricetes	Lytic (virulent)				23.78	25.1573	5.73792	20.8239	21.083	12.2934	19.3153	16.949	15.4174	5.37653	22.6508	14.7904	37.876	26.3194	16.4782	19.9947	24.6111	25.8671	53.2452	28.0995	26.8563	24.5965	22.3286	43.1382	16.4508	14.1613	8.01758	4.07641	10.5446	12.5744	21.9127	7.12139	3.72473	3.08586	5.06437	2.81163
QD_2008_contig_6541728	47874	High-quality	61	20	Viruses;Duplodnaviria;Heunggongvirae;Uroviricota;Caudoviricetes	Lytic (virulent)				62.8672	5.71815	0.416975	13.7138	0.43187	0	3.21946	2.10641	0	0	0	0	5.83831	1.3283	29.5394	0	0	0	0.886155	0	0	0	0	0	27.7945	19.3411	0	0	0	0	9.02138	0	0	0	0	0
QD_2008_contig_6550464||0_partial_1	23731	Low-quality	17	2	Unclassified	Lysogenic (provirus)	d__Bacteria;p__Proteobacteria;c__Deltaproteobacteria;o__Desulfarculales;f__Desulfarculaceae;g__Desulfarculus;s__			18.3913	25.6771	26.7303	19.0971	8.53397	19.5299	5.16073	3.46061	8.29042	16.4582	7.51911	0.90794	5.94284	7.61865	14.1267	2.73586	4.20613	0.952044	1.74895	1.78578	2.42846	0.315504	0	0	1.94173	6.41782	2.2359	0	0.088942	0	13.8471	9.4208	0	0	0	0
QD_2008_contig_6562402	11291	Low-quality	13	7	Viruses;Duplodnaviria;Heunggongvirae;Uroviricota;Caudoviricetes	Lysogenic (temperate)				30.1647	14.0182	0.87149	22.0642	5.21667	1.32372	47.0952	4.53536	2.64946	0	1.69283	0	22.209	7.82866	22.2254	0	0	0.44518	23.0362	0	1.33548	0	0	1.04934	17.3681	10.275	4.24643	0	0	0	5.21675	0.563912	0	0	0	0
QD_2008_contig_6638025	20344	Low-quality	27	4	Viruses;Duplodnaviria;Heunggongvirae;Uroviricota;Caudoviricetes	Lysogenic (temperate)				6.53423	15.1512	3.55101	8.99131	5.17661	5.10699	5.80909	6.94644	5.2162	5.40677	6.80285	9.05317	7.23124	5.52438	8.5912	14.3424	9.65115	5.96147	7.76357	10.3599	10.7084	8.05512	6.81628	11.9653	7.10054	7.13169	3.5859	5.88049	10.1391	15.0387	12.0873	4.36617	12.8735	8.49784	8.4687	6.18007
QD_2008_contig_6639122	20718	Low-quality	21	1	Unclassified	Lysogenic (temperate)	d__Bacteria;p__Candidatus Fermentibacteria;c__;o__;f__;g__Candidatus Sabulitectum;s__			16.83	14.4368	59.2922	19.0959	7.94944	21.9936	4.97086	1.27012	8.9796	27.1671	2.94537	0	3.87857	4.0776	44.3599	0.406281	1.61648	2.82099	4.16167	3.44138	1.54182	0	0	0	22.4655	26.8936	11.0672	0	0	0.0234743	6.90373	13.3259	0	0	0	0
QD_2008_contig_6665892||full	23143	Low-quality	16	1	Unclassified	Lytic (virulent)	d__Bacteria;p__Proteobacteria;c__Gammaproteobacteria;o__;f__;g__;s__			19.4291	4.40614	4.55711	17.3776	20.4396	3.6658	17.4293	7.43894	4.6308	0	0.669636	0	24.0281	14.289	12.5452	1.09622	1.23581	3.06505	33.6192	1.21561	8.18165	2.24737	5.35129	11.842	147.908	134.987	18.6948	0.511675	0	0	46.5174	2.67777	0	0	0.364771	0
QD_2008_contig_6738935	22689	Low-quality	20	3	Viruses;Duplodnaviria;Heunggongvirae;Uroviricota;Caudoviricetes	Lytic (virulent)				38.2323	33.7096	0.25349	24.4623	20.6758	0	3.10364	5.38944	0.209384	0	0	0	15.5543	8.12671	4.01128	0	0	0.141079	4.1932	0.339162	0	0	0	3.43976	2.96131	3.13968	0	0	0	0	3.02502	0	0	0	0	0
QD_2008_contig_6790255	20012	Low-quality	21	7	Viruses;Duplodnaviria;Heunggongvirae;Uroviricota;Caudoviricetes	Lysogenic (temperate)				11.7889	19.2375	5.16824	19.2907	5.72052	5.25272	6.14541	4.97132	2.90481	1.8007	3.41535	1.04332	8.78904	5.63912	12.1529	2.05874	5.75245	3.13889	6.0335	2.46708	5.51988	1.50493	1.25024	4.22259	10.6045	12.7921	5.79705	0.29728	0.229206	0.0575347	21.3535	10.9801	0	0	0.0107395	0
QD_2008_contig_6827225||0_partial	31682	Not-determined	27	0	Unclassified	Lysogenic (provirus)	d__Bacteria;p__Candidatus Aminicenantes;c__;o__;f__;g__;s__			12.7058	1.03677	75.7987	28.5352	4.36184	38.8974	0	0.1738	31.4922	107.974	54.6404	1.33776	2.13088	0.801826	0.182566	13.0033	14.3267	14.3309	1.51454	17.8385	25.3681	0.860564	1.03786	1.83665	0.412042	0	3.91357	1.16638	1.06238	0	0	78.2934	2.19849	7.65677	1.04774	1.97553
QD_2008_contig_6929158	39027	Low-quality	34	8	Viruses;Duplodnaviria;Heunggongvirae;Uroviricota;Caudoviricetes	Lytic (virulent)				38.7001	16.6559	0.662578	17.484	4.58372	2.37903	6.23491	5.7572	0.570725	0	0.263715	0	22.8517	5.20706	1.26446	0	0.718381	0.957375	5.09793	0.139633	0	0	0	0.236236	0.591552	8.52325	0.177839	0	0	0	16.715	0	0	0	0	0
QD_2008_contig_6971367	15292	Low-quality	20	4	Viruses;Duplodnaviria;Heunggongvirae;Uroviricota;Caudoviricetes	Lytic (virulent)				12.6657	15.3282	1.27901	10.3764	10.0116	0	2.06539	0.638707	0.590419	0	3.11081	0.235745	1.4007	1.34051	15.1653	0.0642842	0	5.50384	3.84923	0.578951	1.14915	0.852221	0.0989915	15.2548	8.52502	0.21772	5.62308	0	0	0	1.18516	8.80967	0	0	0	0
QD_2008_contig_7015869	13017	Low-quality	13	9	Viruses;Duplodnaviria;Heunggongvirae;Uroviricota;Caudoviricetes	Lytic (virulent)				1.59183	7.66954	66.1464	13.7767	4.50846	4.11921	0.689052	3.8269	11.1206	1.00782	6.79608	2.9143	0.660432	0.247023	0.0595958	0.295805	1.22791	0.954773	7.36336	0	0	0	0	0	0	0	0	0.129628	2.47382	0.569089	0	0	0	0	0	0
QD_2008_contig_7017087	31362	Low-quality	52	12	Viruses;Duplodnaviria;Heunggongvirae;Uroviricota;Caudoviricetes	Lytic (virulent)	d__Bacteria;p__Chloroflexi;c__;o__;f__;g__;s__			21.6652	10.0067	0.833576	14.943	4.46508	2.16589	37.846	32.9149	14.539	3.7546	35.5163	21.898	42.5343	37.4514	16.3792	19.7295	34.051	33.7883	11.4998	2.48589	10.6866	26.6089	20.5519	44.0489	7.53942	0.731461	2.19867	0.868693	0.918882	1.28223	0.227047	0	0.774812	1.20453	2.55818	0.710791
QD_2008_contig_707031	17038	Low-quality	28	3	Viruses;Duplodnaviria;Heunggongvirae;Uroviricota;Caudoviricetes	Lytic (virulent)				2.58191	1.51891	24.1245	3.10734	7.14478	16.6955	5.46322	1.2379	5.23526	18.9098	1.01709	0	2.52313	0.878862	11.9915	0	0.317718	0.370682	1.79247	0.250228	0	0	0	0	16.2968	22.9237	15.5474	0	0	0	36.4956	7.19615	0	0	0	0
QD_2008_contig_7096362	16197	Low-quality	29	5	Viruses;Duplodnaviria;Heunggongvirae;Uroviricota;Caudoviricetes	Lytic (virulent)				4.67283	4.24033	9.86149	7.1966	0	23.2786	0.537871	0.22293	0.629101	18.7076	1.35152	0.280235	4.23309	0.90541	0	0.914251	1.1473	0.402497	1.50721	0.706726	7.73936	0.0756039	0	0	0	0	0	0.816144	2.19056	0	0	9.33926	0	0	0	0
QD_2008_contig_7149660	22196	Low-quality	16	1	Viruses;Duplodnaviria;Heunggongvirae;Uroviricota;Caudoviricetes	Lytic (virulent)				17.7956	24.2534	1.26972	14.5506	0	0.133207	0.635909	0.564989	0.073873	0	0	0	2.55456	2.18406	0	0	0.446361	0	0.793771	0	0	0	0	0	0	0	0.826024	0	0	0	0	0.496949	0	0	0	0
QD_2008_contig_7151333||full	11726	Not-determined	10	0	Viruses;Duplodnaviria;Heunggongvirae;Uroviricota;Caudoviricetes	Lysogenic (temperate)				24.9896	26.2438	8.16238	8.98489	0.199601	5.86421	0.406099	0.800846	0.835757	1.98643	4.6388	0	2.5131	4.23958	86.3073	0.838739	3.18311	0.564184	0.290027	0.840155	3.16533	0	0	1.35085	53.4632	0.828023	4.00228	0	0	0	0.167988	8.91329	0	0	0	0
QD_2008_contig_7253424	39642	High-quality	53	10	Viruses;Duplodnaviria;Heunggongvirae;Uroviricota;Caudoviricetes	Lysogenic (temperate)	d__Bacteria;p__Proteobacteria;c__Deltaproteobacteria;o__Desulfuromonadales;f__Desulfuromonadaceae;g__;s__			33.8428	19.0232	2.15592	24.8259	6.73668	0	0	0.278412	0	0	0	0	0.906258	0.168452	0	0	0	0	0	0	1.83324	0	0	0.577281	0	1.1372	0.413749	0	0	0	0	0	0	0	0	0
QD_2008_contig_7258955	10452	Low-quality	10	4	Viruses;Duplodnaviria;Heunggongvirae;Uroviricota;Caudoviricetes	Lysogenic (temperate)				25.0703	10.5555	0.0325267	17.7794	12.2814	0	6.48938	32.4673	2.33649	0.323581	9.4569	10.3008	20.6903	13.3206	11.0963	8.13179	24.4957	19.4376	14.0057	0.945001	6.62267	6.71119	16.2956	17.7514	3.41592	0	0.858361	0	0.173688	0.806144	0.298155	0	0	0	0	0
QD_2008_contig_7348680	56273	Low-quality	67	6	Viruses;Duplodnaviria;Heunggongvirae;Uroviricota;Caudoviricetes	Lysogenic (temperate)	d__Bacteria;p__Firmicutes;c__Clostridia;o__Eubacteriales;f__;g__;s__			2.70069	9.41041	9.07951	8.17039	0.40221	17.8241	0	0.512558	0.578061	34.151	17.5668	0.291168	0.261776	0.215398	0	3.09165	3.66384	4.25047	0	21.0678	6.80025	0.0563103	0.424093	0.647863	0	0.276104	0	0	1.36135	0	0	9.48165	0	0	0	0
QD_2008_contig_739778	14378	Low-quality	30	1	Viruses;Duplodnaviria;Heunggongvirae;Uroviricota;Caudoviricetes	Lysogenic (temperate)				0.723917	16.4592	7.37636	3.57518	0.0656743	8.47143	0.917854	0.963544	0.999341	28.5234	29.3098	2.03368	0.323459	0.418942	1.32622	5.3079	0.911768	0.55933	3.15476	36.1007	3.96481	0.431622	0	0.807096	0.295438	2.43365	1.3033	0	1.354	0	0.574855	3.23755	0	0	0	0
QD_2008_contig_7403987	22860	Low-quality	16	9	Viruses;Duplodnaviria;Heunggongvirae;Uroviricota;Caudoviricetes	Lytic (virulent)				32.7461	11.3053	2.49412	6.58848	0	0	1.24093	0	0	0	0	0	0.0515908	0.0494991	0	0	0	0	0	0	0	0	0	0	5.67214	4.04553	0	0	0	0	2.15717	0	0	0	0	0
QD_2008_contig_7484823	12291	Low-quality	15	1	Unclassified	Lysogenic (temperate)				14.5567	24.2465	0	1.42455	0.586393	0	0.119271	0	0	0	0	0	1.24913	0.0667842	0	0	0	0	0	0	0	0	0	2.49213	0	0	0	0	0	0	0	0	0	0	0	0
QD_2008_contig_7513432	10720	Low-quality	14	4	Viruses;Duplodnaviria;Heunggongvirae;Uroviricota;Caudoviricetes	Lytic (virulent)				8.74036	21.6396	6.23421	13.0905	12.6602	14.8247	37.7908	32.3931	17.8917	24.763	25.5853	18.8767	51.8427	29.127	19.6941	26.2173	29.9127	29.8117	33.4005	22.9329	26.7062	28.7718	27.3981	29.3494	12.7006	15.4415	10.2249	14.7682	24.4347	30.462	17.7398	17.6558	18.6199	24.0448	16.927	24.4193
QD_2008_contig_7595861	19735	Low-quality	22	5	Viruses;Duplodnaviria;Heunggongvirae;Uroviricota;Caudoviricetes	Lytic (virulent)	d__Bacteria;p__Proteobacteria;c__Alphaproteobacteria;o__Rhodobacterales;f__Rhodobacteraceae;g__;s__			10.6754	32.368	0.65761	22.8984	12.6226	0	5.98772	0.987945	0.958978	0	0	0	5.26643	2.55213	14.8878	0	0	0	2.10475	0	0	0	0	1.37435	7.81608	5.44795	0	0	0	0	8.05936	0	0	0	0	0
QD_2008_contig_7601046||full	12720	Not-determined	10	0	Unclassified	Lytic (virulent)	d__Bacteria;p__Proteobacteria;c__Alphaproteobacteria;o__Hyphomicrobiales;f__Rhodovibrionaceae;g__Limibacillus;s__			46.4593	22.2008	2.98241	19.0187	11.9233	4.65266	63.0734	88.275	9.84954	2.07954	4.98749	1.25984	99.9532	35.9117	39.8958	3.72595	12.0222	12.5173	19.9946	1.17715	5.70128	5.79388	3.25078	11.6867	37.2976	34.8964	2.98427	0	0	0.654321	49.1598	0.328304	0.372193	0.738413	1.34538	0
QD_2008_contig_7609801	16093	Low-quality	33	5	Viruses;Duplodnaviria;Heunggongvirae;Uroviricota;Caudoviricetes	Lytic (virulent)				0.585249	9.09326	67.1553	17.5116	4.5528	5.63355	0	2.64046	11.2726	0.0189041	7.42873	3.2873	1.7928	0.432859	0	0.535585	0.79287	0.849393	6.68949	0.844764	0.286869	0	0	0	0	0	0	0.471653	2.44981	0.0752093	0	0	0	0	0	0
QD_2008_contig_7615748	22209	Low-quality	19	2	Viruses;Duplodnaviria;Heunggongvirae;Uroviricota;Caudoviricetes	Lysogenic (temperate)				8.32194	18.438	7.42197	16.1323	12.4878	8.52201	8.45091	8.62611	10.4128	11.0485	16.2096	18.0873	13.3845	13.2537	9.18061	18.0301	25.1235	17.8031	17.7681	20.5399	21.5171	20.1088	10.7567	20.5157	7.90626	8.57834	17.7976	16.2127	18.198	22.1436	11.9884	12.2665	10.599	12.118	6.66356	10.3462
QD_2008_contig_7625024	12075	Low-quality	24	4	Viruses;Duplodnaviria;Heunggongvirae;Uroviricota;Caudoviricetes	Lytic (virulent)				11.0851	21.2394	6.34443	13.3646	17.0284	12.1174	35.2625	33.0334	15.1808	23.9358	29.0067	30.5446	47.1408	38.2279	26.0812	36.0178	39.947	30.2561	35.1153	18.6366	28.2183	27.3532	28.6596	41.0434	9.53124	14.2399	9.40322	16.6433	26.5955	23.4768	16.7408	12.8677	22.9523	22.2706	16.6998	21.9101
QD_2008_contig_7655672	12201	Low-quality	12	1	Unclassified	Lysogenic (temperate)				8.75186	11.8519	22.0957	16.1092	6.65993	4.23842	10.138	3.62144	10.4959	21.11	5.87965	0.163572	5.09095	9.30264	25.3764	4.14507	1.60557	1.59603	5.27194	1.51076	7.17118	0.0382437	0	1.7073	21.9949	8.24169	4.22928	0	0	0	22.147	9.31519	0	0	0	0
QD_2008_contig_7683791	11447	Low-quality	18	4	Viruses;Duplodnaviria;Heunggongvirae;Uroviricota;Caudoviricetes	Lytic (virulent)				6.97678	18.4885	3.4252	11.566	0	4.38512	1.012	0.763863	0.04805	3.35305	0	0	2.62859	2.7882	0	2.00044	4.37888	0.989092	1.27433	0	15.9073	0.269718	0	0.874418	0	0	1.91105	0	0	0	0	25.8204	0	0	0	0
QD_2008_contig_7809126	38995	Low-quality	60	8	Viruses;Duplodnaviria;Heunggongvirae;Uroviricota;Caudoviricetes	Lytic (virulent)	d__Bacteria;p__candidate division WWE3;c__;o__;f__;g__;s__			15.2078	0	57.7082	1.45772	0.103885	1.30228	3.34361	2.83753	2.7273	2.2858	0	0	8.93951	0.0998591	0	0	0	0.446994	0.287031	0	0	0	0	0	5.94887	34.1944	0	0	0	0	14.493	0	0	0	0	0
QD_2008_contig_7827783||full	10239	Low-quality	10	0	Viruses;Duplodnaviria;Heunggongvirae;Uroviricota;Caudoviricetes	Lytic (virulent)				42.7558	3.777	4.29825	19.4166	4.82075	6.17368	1.01475	0.139356	2.73424	7.83619	5.79597	0	2.74409	2.32745	0.178934	0	0.507683	0.197854	0.173605	0	5.08078	0	0	0.651565	0	0.0790861	12.7106	0	0.425577	0	0.121593	8.06095	0	0	0	0
QD_2008_contig_7847843||full	18037	Not-determined	12	0	Unclassified	Lytic (virulent)	d__Bacteria;p__Proteobacteria;c__Deltaproteobacteria;o__Myxococcales;f__Nannocystaceae;g__Plesiocystis;s__			61.9831	17.217	8.00899	35.2819	3.59758	3.95642	4.03594	2.20809	0.45034	0	0	0	1.76213	1.25473	27.9264	0	0	0	0.476911	0	0	0	0	0	22.0386	13.5736	0.640089	0	0	0	14.7301	0	0	0	0	0
QD_2008_contig_7943498	10551	Low-quality	13	3	Viruses;Duplodnaviria;Heunggongvirae;Uroviricota;Caudoviricetes	Lysogenic (temperate)				36.0422	31.5154	0	3.45433	0	0	0.767536	1.35335	0	0	0	0	3.93535	0.00620108	0	0	0	0	0	0	0	0	0	0	0	4.02279	0	0	0	0	4.7268	0	0	0	0	0
QD_2008_contig_8136186	13521	Low-quality	20	7	Viruses;Duplodnaviria;Heunggongvirae;Uroviricota;Caudoviricetes	Lytic (virulent)				2.86123	11.4078	24.1646	5.61929	2.37189	11.0174	2.04151	1.61624	2.85003	29.6859	5.98081	0	1.6697	1.17354	4.21531	0.825064	3.98096	2.1925	0.919865	0.559008	4.46719	0.281374	0.216433	0.754935	5.60749	8.05265	2.95543	0	0	0	9.65293	8.21933	0	0	0	0
QD_2008_contig_8154009	29134	Low-quality	28	7	Viruses;Duplodnaviria;Heunggongvirae;Uroviricota;Caudoviricetes;Crassvirales	Lytic (virulent)	d__Bacteria;p__Chloroflexi;c__;o__;f__;g__;s__			55.0987	107.998	32.4148	100.933	41.0824	40.0013	32.4881	37.8591	45.608	34.7746	105.812	25.15	40.7285	48.8748	102.527	48.3636	46.2556	32.5521	52.2553	126.813	98.921	20.8735	19.3775	34.7846	66.2054	67.1998	95.0153	11.2486	14.1126	13.7466	103.569	149.758	2.64992	7.78089	8.87456	6.18992
QD_2008_contig_8162212	10067	Low-quality	15	1	Viruses;Duplodnaviria;Heunggongvirae;Uroviricota;Caudoviricetes	Lytic (virulent)				15.9315	16.2143	1.01962	10.8913	9.05712	3.56045	18.8003	15.8105	5.51678	2.51937	2.89962	2.48174	30.8281	10.7472	8.88697	3.3934	10.51	9.80606	19.6025	3.05415	9.41793	10.7014	3.83842	19.6256	6.32422	17.2849	4.17189	0.875613	1.49193	2.68969	10.9494	1.99595	1.55601	1.26602	2.3063	1.22674
QD_2008_contig_8216359	14668	Low-quality	18	3	Viruses;Duplodnaviria;Heunggongvirae;Uroviricota;Caudoviricetes	Lysogenic (temperate)				26.5716	26.5602	4.43589	14.4299	11.7245	3.49719	17.7444	11.7874	3.36994	0	1.41162	0	27.3823	8.68616	23.5617	0.0239819	2.5827	2.42907	11.6557	2.30694	0.620922	0.20729	0.214229	9.19318	17.2884	18.9737	2.62887	0.0243146	0.220109	0.0221702	7.17267	0.411085	0	0.268276	0	0.0283534
QD_2008_contig_8644481	11696	Low-quality	26	2	Viruses;Duplodnaviria;Heunggongvirae;Uroviricota;Caudoviricetes	Lytic (virulent)				16.9363	16.9364	0.803625	10.3259	2.18071	2.08803	4.48358	8.14627	0.709774	1.80097	4.20925	0.890835	12.1673	5.45707	6.23877	3.46853	3.59762	0.935708	2.95206	1.32878	3.55089	2.28313	1.60499	5.23012	3.0987	4.62478	6.10255	0.042803	1.31537	1.37295	7.39044	2.75032	1.58709	1.67506	0.326596	0.602122
QD_2008_contig_866453	47111	Medium-quality	72	13	Viruses;Duplodnaviria;Heunggongvirae;Uroviricota;Caudoviricetes	Lysogenic (temperate)	d__Bacteria;p__Proteobacteria;c__Deltaproteobacteria;o__;f__;g__;s__			35.488	5.11426	6.53639	26.8917	0	0	1.18258	0.248372	0	0	0	0	1.83156	0	8.45614	0	0	0	0	0	0	0	0	0	13.0063	1.89933	0	0	0	0	1.46053	0	0	0	0	0
QD_2008_contig_8727653	22532	Medium-quality	35	14	Viruses;Duplodnaviria;Heunggongvirae;Uroviricota;Caudoviricetes	Lytic (virulent)				23.1036	17.0997	0.757419	23.3981	19.6974	0	34.7977	4.78458	3.92553	0	2.00479	0	22.2905	7.78709	26.8867	0	0.766323	0	8.85396	0.0625405	0	0	0	3.65322	9.70039	8.32363	0	0	0	0	13.2141	0	0	0	0	0
QD_2008_contig_8744999	43089	High-quality	39	15	Viruses;Duplodnaviria;Heunggongvirae;Uroviricota;Caudoviricetes	Lysogenic (temperate)	d__Bacteria;p__Planctomycetes;c__Planctomycetia;o__Planctomycetales;f__Planctomycetaceae;g__;s__			38.6276	17.4176	5.80565	20.9021	28.9348	4.82088	3.06088	4.46718	2.56326	0	0.70598	0	5.26481	4.0072	12.9084	0	0	0.0317687	4.77181	1.38376	0.388572	0	0	1.39766	8.11046	0.0964668	2.43813	0	0	0	0	0	0	0	0	0
QD_2008_contig_8768771_1	26356	Low-quality	19	3	Unclassified	Lysogenic (provirus)	d__Bacteria;p__Gemmatimonadetes;c__;o__;f__;g__;s__			75.264	26.2473	3.0747	25.3572	2.41901	6.96243	12.53	8.57288	0.706003	0	0	0	14.038	6.80702	7.05769	0	0	0	4.3454	0	0	0	0	0	24.0068	43.8226	0.292976	0	0	0	50.6848	0	0	0	0	0
QD_2008_contig_8781450||full	10532	Not-determined	7	0	Unclassified	Lytic (virulent)	d__Bacteria;p__Acidobacteria;c__;o__;f__;g__;s__			3.87528	5.78518	2.65657	4.57164	15.7062	12.7361	10.9786	25.8731	22.7042	5.09781	16.591	25.8404	8.35868	16.7616	4.22911	24.3073	22.5795	24.7741	21.6192	24.2813	12.729	15.9643	26.3014	18.3397	2.38463	3.14517	17.1021	35.7681	36.2126	22.1787	1.43346	12.2357	25.6425	33.1301	23.7603	31.2849
QD_2008_contig_884078	10111	Low-quality	15	5	Viruses;Duplodnaviria;Heunggongvirae;Uroviricota;Caudoviricetes	Lytic (virulent)				3.81704	12.0649	3.81609	5.64671	8.1238	6.28792	19.26	27.8717	5.56973	9.2166	14.5107	30.4312	34.3576	14.1636	36.8337	55.8988	36.8838	21.6045	36.528	11.5141	40.658	19.5099	20.949	27.0077	22.7789	37.5039	7.19608	11.174	34.2665	28.2986	59.1114	7.08077	38.2734	26.0928	24.9519	30.9538
QD_2008_contig_8913145	16673	Low-quality	26	6	Viruses;Duplodnaviria;Heunggongvirae;Uroviricota;Caudoviricetes	Lysogenic (temperate)				603.486	753.012	161.309	531.299	216.695	90.346	475.492	300.33	152.56	61.7912	296.054	60.6067	500.933	303.114	702.118	97.2269	111.84	148.961	333.419	79.9325	111.133	79.0329	53.2423	236.316	633.305	116.432	119.641	3.4752	20.9933	7.36555	75.4537	28.5429	0.582771	4.30472	5.3662	3.2899
QD_2008_contig_8939800	19530	Low-quality	12	1	Viruses;Duplodnaviria;Heunggongvirae;Uroviricota;Caudoviricetes	Lytic (virulent)	d__Bacteria;p__Proteobacteria;c__Deltaproteobacteria;o__;f__;g__;s__			13.5591	33.3162	0.796732	15.112	0.249002	0.996718	0.186803	2.68947	2.55376	0.336493	3.51531	21.0521	3.76695	7.87956	12.6698	3.1068	6.31798	1.6824	7.01235	0	1.96671	0.953684	0.72071	2.37978	15.4378	0.0745171	3.45139	0	0	0.906931	0	0	0	0	0	0
QD_2008_contig_9024386_1	49875	Low-quality	31	3	Viruses;Duplodnaviria;Heunggongvirae;Uroviricota;Caudoviricetes	Lysogenic (provirus)				22.7996	21.0906	5.17142	10.4645	0	6.21454	0.925265	0.398837	0.475808	3.84006	5.13558	0	1.27008	3.00126	80.2456	0.21947	2.29666	0.459837	0.732506	0.396631	1.76709	0	0	0.723273	30.1874	0.267682	2.58039	0	0	0	0	4.53549	0	0	0	0
QD_2008_contig_9149707	31042	Low-quality	39	10	Viruses;Duplodnaviria;Heunggongvirae;Uroviricota;Caudoviricetes;Herelleviridae	Lysogenic (temperate)				15.9032	0	66.7635	2.48001	0.815691	1.78047	4.255	3.14591	4.43517	2.71555	0	0	9.73763	0.555965	0	0	0	0.719122	0.148862	0	0	0	0	0	6.46262	36.5333	0	0	0	0	13.4059	0	0	0	0	0
QD_2008_contig_9242628	12214	Low-quality	6	1	Unclassified	Lytic (virulent)	d__Bacteria;p__Proteobacteria;c__Epsilonproteobacteria;o__Campylobacterales;f__Thiovulaceae;g__;s__			3.65504	7.83407	9.87724	36.7002	0.775297	0	0	0	0	0	0	0	0.215799	0	0	0	0	0	0	0	0	0	0	0	0	0	0	0	0	0	0	1.38218	0	0	0	0
QD_2008_contig_9324630	11078	Low-quality	12	2	Viruses;Duplodnaviria;Heunggongvirae;Uroviricota;Caudoviricetes	Lytic (virulent)				1.94387	36.0827	0.318385	12.4931	2.03108	5.08456	6.65796	4.53724	2.17031	1.14564	5.66719	1.59361	11.6952	7.48764	1.17063	2.34886	2.74562	6.37778	18.6346	5.58503	3.88582	6.2123	5.45641	6.49392	0.846724	1.9845	3.30972	0.929456	1.62193	1.06101	0.914137	1.83851	0.762747	3.08107	0.0882134	1.37188
QD_2008_contig_9412946	14547	Low-quality	20	2	Viruses;Duplodnaviria;Heunggongvirae;Uroviricota;Caudoviricetes	Lysogenic (temperate)				1.75772	14.463	10.2928	10.6337	1.30989	4.13225	1.65811	2.77393	1.06486	18.9611	10.4901	1.83152	1.63321	2.35237	2.16087	3.00484	4.00954	1.45378	0.514562	7.64841	7.52492	0.116929	0	1.08915	0.938682	2.62618	4.08097	0.739259	1.64622	0.859062	4.11886	22.2335	0	0.499762	0	1.4366
QD_2008_contig_9475587	15521	Low-quality	10	2	Viruses;Duplodnaviria;Heunggongvirae;Uroviricota;Caudoviricetes;Crassvirales	Lytic (virulent)				1.38694	0	41.2667	2.16491	1.35857	10.7874	0	0	0.287683	20.7163	2.30104	0	0	0	1.64332	0.501472	0.219658	0.594209	0.301551	1.00465	3.4335	0	0	0	0.394785	0	0	0	0	0	0.133044	6.31673	0	0	0	0
QD_2008_contig_9515242	12331	Low-quality	14	4	Viruses;Duplodnaviria;Heunggongvirae;Uroviricota;Caudoviricetes	Lytic (virulent)				7.384	69.5282	4.87421	31.1179	2.58058	6.7225	2.63541	7.03034	1.63683	4.28806	5.66103	6.39893	4.05418	5.6739	3.21013	9.45427	10.0199	5.06406	3.27113	9.71697	14.3824	5.60352	4.19103	8.13535	3.32634	1.744	20.4472	19.5084	6.47108	14.0121	4.48424	14.8502	4.38217	4.84764	4.65317	6.83302
QD_2008_contig_9539018	15086	Low-quality	17	0	Unclassified	Lytic (virulent)	d__Bacteria;p__Planctomycetes;c__Planctomycetia;o__Planctomycetales;f__Planctomycetaceae;g__;s__			2.91575	2.10591	12.9098	1.13045	0	36.2549	0	0.17029	1.0628	41.3792	0	0	0	0	0	0	0	0	0.257164	1.47595	0	0	0	0	0.0343847	0	1.89177	0	0	0	0	2.52628	0	0	0	0
QD_2008_contig_9650123	15622	Low-quality	20	4	Viruses;Duplodnaviria;Heunggongvirae;Uroviricota;Caudoviricetes	Lytic (virulent)	d__Bacteria;p__;c__;o__;f__;g__;s__			8.46296	7.8539	9.09421	12.5042	2.55878	23.2861	1.38686	0.916464	1.0436	33.6305	7.29386	0.27033	1.8468	1.85801	14.2113	1.72935	3.91925	5.38821	0.844479	5.4242	12.781	1.5611	0.772802	5.29862	21.7248	0.552647	2.31335	0	0	0	0.352282	6.51767	0	0	0	0.00650416
QD_2008_contig_9729605	10382	Low-quality	13	6	Viruses;Duplodnaviria;Heunggongvirae;Uroviricota;Caudoviricetes	Lytic (virulent)				75.2512	32.2638	0	39.803	0.0689135	1.77347	2.14025	2.86587	0	0	0	0	12.5287	1.93603	0.129976	0	0	0	2.39068	0	0	0	0	0	0.431306	2.75395	1.22355	0	0	0	1.50832	0	0	0	0	0
QD_2008_contig_9765692	107170	Medium-quality	96	1	Unclassified	Lytic (virulent)	d__Bacteria;p__Gemmatimonadetes;c__;o__;f__;g__;s__			77.0305	30.0373	4.08403	26.6694	3.3508	7.85048	14.9704	11.3204	1.28362	0	0	0	19.1592	5.9315	10.0951	0	0	0	7.0101	0	0	0	0	0	29.3757	54.3734	0.788751	0	0	0	55.2691	0	0	0	0	0
QD_2008_contig_9767881	37426	Low-quality	38	1	Unclassified	Lysogenic (temperate)	d__Bacteria;p__;c__;o__;f__;g__;s__			3.98312	1.54735	27.1036	4.47238	1.34831	14.3641	0.618515	0.284969	1.63116	15.3659	1.47441	0	0.748579	0.664659	3.8829	0.466211	1.04439	0.912948	0.268269	0.74669	1.72909	0	0	0	7.38798	5.63059	6.03394	0	0	0	1.27275	8.58228	0	0	0	0
QD_2008_contig_9831823||full_1	13659	Low-quality	12	4	Unclassified	Lysogenic (provirus)				12.4009	14.8774	15.5095	13.7007	21.5376	25.0307	8.79269	17.3389	13.6799	12.8667	10.6552	20.3495	11.7712	16.3152	13.9807	12.3192	16.7264	9.70552	12.7305	21.0793	15.9841	12.7666	14.4963	14.8438	6.74543	15.4828	27.1608	16.8558	13.5414	8.73558	18.1445	22.7033	7.75451	11.7994	6.79821	11.6627
QD_2008_contig_9838817	11109	Low-quality	19	6	Viruses;Duplodnaviria;Heunggongvirae;Uroviricota;Caudoviricetes	Lysogenic (temperate)				6.37755	0	0	12.5577	0	33.2519	0	0.656571	0	34.1663	0	0	0.336782	0	14.2484	0	0	0	0	0	0	0	0	0	16.6415	0.435121	1.04985	0	0	0	0.163725	0	0	0	0	0
QD_2008_contig_9847757	24623	Low-quality	30	5	Viruses;Duplodnaviria;Heunggongvirae;Uroviricota;Caudoviricetes	Lysogenic (temperate)				21.7356	4.27588	27.8568	35.3485	30.9373	1.33224	5.56576	7.62622	21.0397	1.28453	0	0	2.73103	6.63452	0.526772	1.48426	2.39243	1.86455	2.48675	0	15.0746	0.299771	0.0793043	0.682171	6.12343	33.8211	1.01299	0	0.345855	0	17.3609	3.62617	0	0	0	0
QD_2008_contig_9855344	16281	Low-quality	19	4	Viruses;Duplodnaviria;Heunggongvirae;Uroviricota;Caudoviricetes	Lysogenic (temperate)				28.5665	5.0189	0.633332	7.294	0	4.75722	0.580005	1.79098	0	0	1.27455	0	2.09419	0.313588	24.3726	0	0	0	0.355786	0	1.14872	0	0	0	21.0888	1.94244	4.18082	0	0	0	0	0.622857	0	0	0	0
QD_2008_contig_9885413	13304	Low-quality	14	2	Viruses;Duplodnaviria;Heunggongvirae;Uroviricota;Caudoviricetes	Lytic (virulent)				63.7144	33.8394	0.607449	36.1666	0	0.98052	1.70623	2.69715	0	0	0	0	8.29348	2.01163	0	0	0	0	0.222649	0	0	0	0	0	0.491662	2.74014	0	0	0	0	0.714472	0	0	0	0	0
QD_2008_contig_9901083	10316	Low-quality	21	1	Viruses;Duplodnaviria;Heunggongvirae;Uroviricota;Caudoviricetes;Autographiviridae	Lytic (virulent)				38.428	23.3566	9.12445	34.5146	24.9215	10.4994	51.2717	22.0274	43.871	13.8481	96.4115	46.502	54.9622	65.2516	70.3293	34.1943	42.8684	83.603	75.1242	21.014	44.5242	43.5484	40.8368	74.5572	64.2582	3.41445	28.5095	5.46543	14.145	5.69656	2.389	12.7271	1.52832	1.98975	1.7514	1.63403
QD_2008_contig_9903252	21007	Low-quality	37	9	Viruses;Duplodnaviria;Heunggongvirae;Uroviricota;Caudoviricetes	Lytic (virulent)				63.3817	80.405	13.7422	75.3758	0.996675	0.0456293	9.65352	4.18329	0.351794	0	0	0	25.1354	4.95499	1.80114	0	0	0	6.65695	0	0	0	0	0	4.89511	1.52953	2.48241	0	0	0	0.579452	0	0	0	0	0
QD_2008_contig_9954032	13003	Low-quality	13	2	Viruses;Duplodnaviria;Heunggongvirae;Uroviricota;Caudoviricetes	Lysogenic (temperate)	d__Bacteria;p__Candidatus Aminicenantes;c__;o__;f__;g__;s__			2.85156	0	47.9861	6.95532	0.462675	13.7162	0	0	10.8481	33.7702	9.80965	0	0	0	0	4.40655	4.12022	7.48614	0.533819	2.76376	11.7446	0	0	0.731237	0	0	0	0	0	0.337469	0	27.7723	0.170358	0.370832	0.467325	0.0135233
QD_2008_contig_9972827	12068	Low-quality	17	5	Viruses;Duplodnaviria;Heunggongvirae;Uroviricota;Caudoviricetes	Lytic (virulent)				14.3286	25.7013	0.35898	24.1973	0.25231	3.23796	2.6837	13.0399	1.0167	0.793042	18.6736	4.03774	6.55506	4.62098	20.6187	5.29283	6.71205	0.271334	6.08092	2.52859	9.54211	0.905071	0.34673	0.60129	34.2135	0.166585	12.4526	0	0	0	0.455171	0.939414	0	0	0	0
QD_2010_contig_10030767	20510	Low-quality	28	2	Viruses;Duplodnaviria;Heunggongvirae;Uroviricota;Caudoviricetes	Lysogenic (temperate)				0.286829	0.416055	0.462119	1.18976	0.642198	1.34053	3.10823	2.07652	1.84464	3.43848	2.10092	14.0661	2.70875	2.43116	0.939796	11.4827	14.211	3.65501	2.38374	3.70693	9.30335	5.01473	3.43861	4.93351	0.454085	0.684104	1.08258	12.622	16.8272	24.6564	1.16352	2.51645	0.46303	0.901899	1.35154	1.28558
QD_2010_contig_10064119	10628	Low-quality	15	2	Unclassified	Lysogenic (temperate)	d__Bacteria;p__Proteobacteria;c__Deltaproteobacteria;o__Desulfobacterales;f__Desulfobacteraceae;g__;s__			6.04308	17.5451	6.53618	13.0738	17.1612	13.1928	15.7217	10.9928	19.419	8.49981	14.8596	40.1379	20.5501	18.3351	11.5207	31.4801	38.5024	18.7713	20.1408	14.3031	27.5848	19.8177	20.657	27.992	10.4536	8.93703	14.1882	35.0665	28.8132	27.0698	7.84376	26.0415	10.9356	16.2035	14.8325	13.2962
QD_2010_contig_10310678	50111	Medium-quality	54	7	Viruses;Duplodnaviria;Heunggongvirae;Uroviricota;Caudoviricetes	Lytic (virulent)				4.68694	12.6671	1.62386	14.2571	1.2684	2.6819	5.72197	6.67383	6.17359	3.90883	18.6681	8.99585	4.87589	7.10869	4.16927	9.06113	12.3327	7.23562	4.61562	7.74104	5.55249	3.31341	1.84526	7.59851	3.90997	1.88074	8.76984	2.28917	3.6699	2.91314	7.59677	25.1589	0.160705	0.96026	1.58264	0.671485
QD_2010_contig_10504201	21911	Low-quality	32	3	Viruses;Duplodnaviria;Heunggongvirae;Uroviricota;Caudoviricetes	Lytic (virulent)				0	0	0	0	0	0	3.51952	30.3367	0	1.05095	10.3779	10.4698	4.71357	2.39317	0.480459	12.4966	18.091	1.48045	1.05286	0	5.01014	1.79115	1.07386	1.30484	0	0	0	0	0	0	0	0	0	0	0	0
QD_2010_contig_10514731||full	12949	Not-determined	7	0	Unclassified	Lytic (virulent)	d__Bacteria;p__Candidatus Aminicenantes;c__;o__;f__;g__;s__			1.78865	0	17.9216	4.24358	2.34941	8.79026	0	0	2.20876	43.7889	14.8094	0	0	0	0	2.43703	1.40178	2.13204	0	4.28777	6.6312	0	0	0.018775	0	0	0.375993	0	0	0	0	23.4955	0.888943	1.58365	0	0
QD_2010_contig_10598286	13842	Low-quality	22	2	Viruses;Duplodnaviria;Heunggongvirae;Uroviricota;Caudoviricetes	Lysogenic (temperate)				10.6983	12.2009	0.946316	8.58409	7.48729	2.90752	51.5881	24.9209	9.4891	2.34063	10.3214	4.72303	22.7574	12.4237	17.5178	6.34624	5.26517	6.27473	13.6875	3.10235	5.15142	3.34054	2.71471	8.61848	15.6206	7.24478	0.816027	0.447998	1.65394	0.836369	1.7441	0.160976	0	0	0.102197	0.017372
QD_2010_contig_10659357	7077	High-quality	10	1	Unclassified	Lytic (virulent)				0	0	0	0	0	0	21.5024	16.4788	7.13035	0.557594	17.9046	15.7982	9.48416	11.3116	4.12905	31.4905	14.6192	68.6357	1.45517	2.03713	11.0304	4.10373	2.40227	19.5293	0.230623	0.58963	0.581646	1.05602	0.230632	0.0673672	0	0	0.689187	0	0.870644	0.419886
QD_2010_contig_10749579	37538	Low-quality	41	3	Viruses;Duplodnaviria;Heunggongvirae;Uroviricota;Caudoviricetes	Lytic (virulent)				1.33608	0	0	0	4.62672	4.2469	41.6875	5.72463	4.59701	0.372273	1.84914	2.63119	42.8935	25.0455	1.12995	0.698694	2.01435	8.02461	12.9812	0.0739163	0	0.986112	0.942008	1.14051	0	0.176856	0	0	1.49963	1.46642	0	0	0.374908	0.204779	0	0.149501
QD_2010_contig_10872971	10284	Low-quality	9	4	Viruses;Duplodnaviria;Heunggongvirae;Uroviricota;Caudoviricetes	Lytic (virulent)				0	0	0.33149	0	1.25405	0	5.40998	8.3661	4.48065	3.36138	8.82369	11.4248	8.70869	4.56752	1.45307	5.1162	9.4542	19.7642	3.54894	2.88009	4.55742	10.1919	11.5183	11.3913	0.407301	1.61802	0.152649	8.91329	6.30189	5.2241	0.843361	0.45163	7.84399	4.32122	5.15738	8.47529
QD_2010_contig_11093865	16964	Low-quality	3	2	Viruses;Duplodnaviria;Heunggongvirae;Uroviricota;Caudoviricetes;Kyanoviridae	Lytic (virulent)				1.6637	0.270628	5.85504	0.140242	3.36551	2.85546	2.95378	2.81809	3.24588	7.74342	9.80435	13.7042	4.31447	2.51519	6.50657	13.6917	12.7199	4.7286	1.27303	5.86524	2.78889	0.756267	1.44848	2.64683	2.95499	2.27367	0.599748	0.577391	8.87377	2.20542	3.38601	3.46797	0.162128	0.291443	0.353681	0
QD_2010_contig_11117433	25559	Low-quality	26	7	Viruses;Duplodnaviria;Heunggongvirae;Uroviricota;Caudoviricetes	Lytic (virulent)	d__Bacteria;p__Bacteroidetes;c__Flavobacteriia;o__Flavobacteriales;f__Flavobacteriaceae;g__Lutibacter;s__			1.92415	2.72832	1.2014	2.50622	3.81209	2.26833	6.89017	9.4744	3.7216	4.32817	7.26227	20.8435	5.76406	5.28563	2.61424	11.3279	17.6208	11.1795	2.4126	2.07668	3.34833	4.34918	2.52595	6.19745	1.73078	0.546996	3.44097	2.89434	7.21706	5.53435	0.564003	2.61011	7.01834	5.74074	5.85426	5.42378
QD_2010_contig_11215199	19392	Low-quality	19	2	Unclassified	Lysogenic (temperate)	d__Bacteria;p__Planctomycetes;c__Planctomycetia;o__Planctomycetales;f__;g__;s__			28.4255	25.9234	40.9067	30.3334	13.3514	37.5712	6.9694	5.4421	12.7085	53.2241	23.0981	4.55825	9.87971	8.31224	11.8609	10.0422	7.85015	8.40359	15.096	20.5069	19.612	2.90545	1.33014	3.23854	7.56274	11.6327	13.8178	0.397678	2.56661	1.941	6.85556	21.7012	0	0.602518	0.446523	0.712212
QD_2010_contig_11242468||full	11971	Low-quality	5	0	Unclassified	Lysogenic (temperate)	d__Bacteria;p__Candidatus Aminicenantes;c__;o__;f__;g__;s__			5.88366	0	43.7857	16.5116	1.92754	19.8515	0	0	13.3423	50.3079	25.4416	0.65931	1.66524	0	0	8.3711	5.69951	6.17894	0.712434	5.10247	19.9394	0	0	0.211302	0	0	1.75872	0.956444	0.559024	0	0	35.4386	0.360803	2.96216	0	0.111444
QD_2010_contig_11256555	14701	Low-quality	3	2	Viruses;Duplodnaviria;Heunggongvirae;Uroviricota;Caudoviricetes	Lytic (virulent)				0.948484	3.74505	0.291115	2.1275	2.2823	1.07768	4.47438	8.35158	1.43222	2.97077	4.95337	3.48861	8.40702	5.2019	3.52189	4.51849	6.89674	1.78933	2.36337	2.05409	2.69243	4.62234	2.64144	4.95806	1.15893	1.96009	0.477785	3.83103	4.06727	2.67075	2.36912	2.71717	2.8453	2.57164	2.24523	1.9088
QD_2010_contig_11331061	16089	Low-quality	37	1	Viruses;Duplodnaviria;Heunggongvirae;Uroviricota;Caudoviricetes	Lytic (virulent)				0	0	0	0	0	0	3.08028	23.6199	0.842627	2.75355	0	0	16.2106	5.70434	9.87642	0	0	0	1.47559	0	0	0	0	0	0	0	0	0	0	0	1.1106	0	0	0	0	0
QD_2010_contig_11445992	11148	Low-quality	6	2	Viruses;Duplodnaviria;Heunggongvirae;Uroviricota;Caudoviricetes	Lysogenic (temperate)				0.293476	0	0.594442	0.55809	1.30064	1.03747	5.60346	2.97174	2.70099	3.08958	1.73841	4.92284	6.46001	4.30133	3.14006	3.50375	3.72266	4.13609	4.65015	3.3372	1.65378	2.44893	1.40761	3.41241	0.530915	1.41909	1.84748	0.873794	1.67517	3.18692	1.70737	1.84363	1.78441	1.19184	0.90522	1.0496
QD_2010_contig_11479967	37698	Medium-quality	39	4	Viruses;Duplodnaviria;Heunggongvirae;Uroviricota;Caudoviricetes	Lytic (virulent)				5.85187	24.5375	3.83148	20.4898	6.46885	4.84533	4.24209	4.92093	5.61934	12.0797	28.2319	9.44364	5.60443	5.92404	8.40514	21.1388	15.1139	5.94175	11.9898	15.1796	22.8399	7.61181	6.26645	12.5816	3.51356	4.38434	10.212	4.02644	11.4417	11.4733	9.62377	10.4399	1.19113	3.39034	3.94449	2.73949
QD_2010_contig_11492027	10310	Low-quality	16	9	Viruses;Duplodnaviria;Heunggongvirae;Uroviricota;Caudoviricetes;Autographiviridae	Lysogenic (temperate)				8.22108	5.02968	2.65808	12.927	5.19954	5.8589	15.3681	12.6845	5.97444	3.54189	21.475	9.82492	7.68418	9.86167	17.9042	12.347	13.5854	14.4096	6.02339	5.18518	7.58905	3.9808	2.12778	9.83323	9.60793	2.10404	5.12934	0	0	0.157629	0.333557	0.829777	0	0	0	0
QD_2010_contig_11531916	16891	Low-quality	42	2	Viruses;Duplodnaviria;Heunggongvirae;Uroviricota;Caudoviricetes	Lysogenic (temperate)				4.97407	12.2979	3.84733	13.6528	4.7617	4.37055	5.89089	11.9594	11.9298	4.92916	28.153	8.01625	13.8719	10.1447	8.4007	12.9428	16.8332	6.19406	10.9856	20.6946	5.68724	2.55353	1.41553	6.47215	3.78841	8.95029	1.33199	3.39261	7.38512	6.38005	8.82167	18.2509	0	0.446346	0.874592	0.798948
QD_2010_contig_1159647	115301	Low-quality	99	10	Viruses;Duplodnaviria;Heunggongvirae;Uroviricota;Caudoviricetes	Lytic (virulent)				0.492105	17.5159	6.91173	3.11629	0	7.76309	1.27128	1.53667	0.944312	31.9501	32.8861	2.58558	0.541276	1.49497	1.68881	3.99229	1.3961	1.07148	2.57732	52.3298	7.69385	0.386111	0.145224	0.604244	0.228637	2.77153	1.5026	0	1.09971	0	0	3.34802	0	0	0	0
QD_2010_contig_11733185	25477	Low-quality	27	1	Viruses;Duplodnaviria;Heunggongvirae;Uroviricota;Caudoviricetes	Lytic (virulent)				0.674859	18.3098	5.09196	3.53241	0.238822	9.09462	1.92009	1.58153	0.46879	27.5746	28.7321	2.19516	0.84437	1.01495	2.18045	5.21482	0.78987	1.43851	2.34949	41.5003	5.94304	0.215382	0.0602072	0	0.0803617	3.34518	2.03413	0	0.540208	0	0	3.34179	0	0	0	0
QD_2010_contig_11757410	10368	Low-quality	14	4	Viruses;Duplodnaviria;Heunggongvirae;Uroviricota;Caudoviricetes	Lysogenic (temperate)				54.3295	46.7258	14.6417	33.2169	32.1189	12.4721	26.9924	26.0517	19.913	8.7652	20.8314	16.9144	38.7849	25.008	36.5281	20.2528	22.1025	28.1365	41.293	22.9711	35.6506	30.2081	29.675	47.474	21.7666	8.90317	16.0966	12.4353	14.4144	14.8309	14.837	9.93193	28.956	29.3109	21.2753	28.8327
QD_2010_contig_1186310	15918	Low-quality	13	6	Viruses;Duplodnaviria;Heunggongvirae;Uroviricota;Caudoviricetes	Lytic (virulent)				0.0684275	0	0	0	0.223037	2.32503	19.9459	5.11703	3.56369	1.06856	7.35865	6.9191	15.3584	10.9495	3.73418	3.10137	4.90784	16.5357	10.0409	0.514377	1.44478	4.32535	5.33943	3.61908	0	2.02128	0	1.74845	2.53064	5.30887	0	0	0.920678	1.62549	0.259708	0.906747
QD_2010_contig_11865154	11158	Low-quality	14	5	Viruses;Duplodnaviria;Heunggongvirae;Uroviricota;Caudoviricetes	Lytic (virulent)				0.494174	5.47585	0.970067	1.95154	3.092	1.81372	8.74217	9.66409	4.74969	5.39791	7.50983	6.1017	13.3838	7.88767	4.88128	9.3164	9.68827	5.91295	3.55778	4.30483	3.83878	8.78558	4.62585	6.69076	1.8617	2.62246	1.95943	2.99979	7.33788	4.25194	2.76797	0.897233	3.55519	3.99987	3.89193	4.00349
QD_2010_contig_12186201	14153	Low-quality	18	3	Viruses;Duplodnaviria;Heunggongvirae;Uroviricota;Caudoviricetes	Lysogenic (temperate)				4.30683	8.08445	13.897	4.93318	8.17387	5.27282	8.81181	10.085	17.6866	13.1388	41.4694	68.2867	14.9336	19.6478	12.1684	91.1863	65.6882	24.883	50.5515	20.4821	57.5547	37.3216	34.398	55.8863	4.54256	3.65281	3.94853	18.7437	43.8563	53.5395	8.23999	7.03927	4.71238	2.22114	3.31094	3.52914
QD_2010_contig_12273613	16509	Low-quality	39	1	Viruses;Duplodnaviria;Heunggongvirae;Uroviricota;Caudoviricetes	Lytic (virulent)	d__Bacteria;p__Proteobacteria;c__Epsilonproteobacteria;o__Campylobacterales;f__Sulfurovaceae;g__Sulfurovum;s__			1.39115	5.86666	0.975769	2.66573	1.30596	1.9424	3.63169	1.57663	1.26521	2.33788	4.81764	4.91549	6.03057	3.02365	1.77351	6.15466	5.10194	5.80341	3.7733	3.22757	2.24157	0.943957	2.1697	2.64101	0	1.40703	0.429599	1.33893	4.7512	5.00881	1.62338	2.3743	1.52918	2.14481	1.1421	1.96995
QD_2010_contig_1228475	20654	Low-quality	35	11	Viruses;Duplodnaviria;Heunggongvirae;Uroviricota;Caudoviricetes	Lysogenic (temperate)	d__Bacteria;p__Chloroflexi;c__;o__;f__;g__;s__;d__Bacteria;p__Proteobacteria;c__Gammaproteobacteria;o__;f__;g__;s__			43.5657	55.5853	6.07276	37.6311	17.4322	9.35491	24.1737	20.3706	11.6092	5.77936	15.0791	11.5095	35.6703	22.681	31.5368	9.52886	12.0876	17.4109	17.9214	11.1787	13.108	10.5558	9.58834	15.4477	32.9681	17.6739	13.0793	4.12363	5.11305	6.8825	18.7785	5.033	7.12836	6.44105	4.0197	4.75705
QD_2010_contig_12351916	12036	Low-quality	22	7	Viruses;Duplodnaviria;Heunggongvirae;Uroviricota;Caudoviricetes	Lysogenic (temperate)				6.33679	5.61861	0.696071	5.39188	3.83717	3.10346	39.1957	15.4879	5.69405	1.26312	10.7576	4.14841	15.1719	12.8103	11.8218	3.79274	5.85407	5.46583	8.7326	2.60873	2.79066	3.05891	2.16697	6.8424	8.40213	3.16897	0.792114	0	1.50039	1.03242	1.04835	0	0	0	0.0272753	0
QD_2010_contig_12369492||full	16028	Low-quality	12	1	Unclassified	Lysogenic (temperate)	d__Archaea;p__Euryarchaeota;c__Methanomicrobia;o__Methanosarcinales;f__Methanosarcinaceae;g__;s__			13.778	6.44956	55.4912	17.0702	5.60952	79.0504	4.11716	7.21303	8.83649	45.0521	7.66694	1.94494	5.3713	6.88217	21.5542	1.17714	2.80433	4.16275	5.10808	4.68265	13.8517	1.81364	1.81368	2.55457	14.1624	11.866	18.6381	4.99392	3.68607	1.47526	3.86239	36.9673	0.51779	2.01726	0.497013	0.279991
QD_2010_contig_12388470	26158	Low-quality	34	14	Viruses;Duplodnaviria;Heunggongvirae;Uroviricota;Caudoviricetes	Lytic (virulent)				2.6751	0	0.270559	0	10.05	8.98641	34.1524	12.3124	9.57967	1.40986	8.24846	11.3265	33.6223	24.8559	5.48098	9.02125	11.0084	22.8801	37.2818	3.31845	5.28878	19.0463	15.9721	19.4158	1.65363	3.23565	0	3.26987	3.43058	3.13371	0.368416	0	11.9094	13.053	10.3085	11.5711
QD_2010_contig_12496369	10498	Low-quality	21	8	Viruses;Duplodnaviria;Heunggongvirae;Uroviricota;Caudoviricetes	Lytic (virulent)	d__Bacteria;p__candidate division WWE3;c__;o__;f__;g__;s__			12.2651	8.47809	7.70831	8.68642	16.6782	11.0473	20.1256	31.2733	9.49852	28.678	47.7209	41.5672	23.1127	23.4858	30.2492	65.3751	53.8792	22.6348	24.7894	68.9875	43.139	27.205	22.3338	30.9229	16.6906	24.1314	27.145	37.1911	45.8377	72.8086	45.7391	22.6332	37.6269	27.481	27.8926	29.2396
QD_2010_contig_12530228	17572	Low-quality	9	3	Viruses;Duplodnaviria;Heunggongvirae;Uroviricota;Caudoviricetes	Lytic (virulent)				27.991	35.4472	10.0003	31.9844	26.5012	13.9761	29.1258	19.9239	11.1974	6.14135	14.0355	5.80883	32.2966	21.8231	34.5784	4.69685	15.4898	9.61694	18.0572	11.0268	10.2756	4.93059	3.19878	11.2134	21.5752	40.4091	9.986	0.934167	1.31752	1.01761	43.0257	6.48077	0.962065	1.00828	0.900142	0
QD_2010_contig_12580644	10089	Low-quality	17	4	Viruses;Duplodnaviria;Heunggongvirae;Uroviricota;Caudoviricetes	Lytic (virulent)				0	0	0.538474	0	4.82597	4.43319	17.4231	4.93096	5.58093	2.13055	6.04895	4.91558	13.6974	11.8054	1.21285	1.78481	3.53042	9.18408	10.7387	2.27008	2.89017	6.03731	3.43229	4.53911	0.504218	3.26278	0	2.06422	3.26008	2.02626	0	0	1.30214	0.567955	1.13552	0.987456
QD_2010_contig_1259709	10581	Low-quality	18	8	Viruses;Duplodnaviria;Heunggongvirae;Uroviricota;Caudoviricetes	Lytic (virulent)				3.64679	13.1313	1.72488	8.14291	0.840526	2.67991	17.873	12.6263	10.4285	9.14106	46.1713	42.4646	7.91135	9.70681	12.8886	32.7744	59.0191	22.8447	14.3271	13.7945	46.7447	9.92134	9.37129	21.669	9.92342	1.02831	14.9384	2.56462	10.1562	10.4655	0.397702	10.1079	0.134046	0.31802	1.72184	0
QD_2010_contig_12629220	11192	Low-quality	12	1	Viruses;Duplodnaviria;Heunggongvirae;Uroviricota;Caudoviricetes	Lytic (virulent)				2.77565	8.83239	9.53828	6.6643	0	13.7365	0	0.33898	1.3457	31.6826	19.2798	0	1.14101	0	0	2.50554	5.47362	5.961	0.443724	27.8235	6.56834	0	0.69364	0.431419	0	0.361366	0	0.257373	0.453735	0	0.0438428	8.73393	0	0	0	0
QD_2010_contig_12645361	23394	Medium-quality	25	16	Viruses;Duplodnaviria;Heunggongvirae;Uroviricota;Caudoviricetes	Lytic (virulent)				0.229774	0	1.7647	3.86137	0.709786	0.367726	0.225726	6.09549	7.68217	6.45644	15.8863	15.0572	2.19775	4.13199	2.3471	15.843	8.80779	4.05604	9.55112	6.48792	8.65152	4.5898	7.57879	5.20154	0.196409	0.49865	8.41727	3.05357	8.09408	9.19928	3.37405	7.99526	0	0.282901	0.228316	0.336508
QD_2010_contig_12649535	10999	Low-quality	19	2	Viruses;Duplodnaviria;Heunggongvirae;Uroviricota;Caudoviricetes	Lytic (virulent)				0.562407	0	12.4913	0.314221	1.81642	0.405139	1.45495	2.76916	0.249351	23.9966	29.1923	2.37914	1.96662	0.461078	1.06372	7.98531	10.7386	4.94293	0.941769	4.45133	12.4732	1.82547	2.28528	9.04704	0	4.52315	0	0	3.54276	0.889232	2.91693	0	0	0.477094	0	0.0750359
QD_2010_contig_1266411	10339	Low-quality	12	2	Viruses;Duplodnaviria;Heunggongvirae;Uroviricota;Caudoviricetes	Lysogenic (temperate)				0.616625	0	0.469619	3.3844	0.937015	1.4649	0.637569	4.82285	4.14488	4.91834	11.1402	14.9319	0.790149	6.81437	3.33209	15.6716	10.2069	4.50865	3.87495	4.56967	9.81806	2.86939	6.18437	2.75756	0	1.36017	5.6187	1.47923	3.85876	10.2729	4.47201	7.62507	0	0	0.383455	0
QD_2010_contig_12665231	13732	Low-quality	16	5	Viruses;Duplodnaviria;Heunggongvirae;Uroviricota;Caudoviricetes	Lysogenic (temperate)				2.24591	2.37576	0.688283	5.00136	0.302117	1.08714	20.1661	110.295	9.41122	12.4831	27.3281	1.52632	28.8512	23.065	27.974	7.11431	13.476	8.38817	8.36634	11.3511	3.4353	4.53237	5.82043	4.41303	3.0497	2.65459	2.60783	0.0812277	0	0	1.18178	0	0	0.243003	0.104909	0
QD_2010_contig_12731370	10511	Low-quality	12	1	Viruses;Duplodnaviria;Heunggongvirae;Uroviricota;Caudoviricetes	Lytic (virulent)				2.32539	7.26214	6.37391	3.88107	4.07523	2.46356	7.50442	7.75162	6.91649	12.1294	9.73487	9.96823	5.53901	6.1183	5.58605	6.01805	15.2125	8.89986	6.58536	2.61887	15.8597	3.65656	3.58	8.35401	0	3.13511	22.9973	0.6687	0.732581	0	7.21344	4.63507	0	0	0.828442	0
QD_2010_contig_12737060	14780	Low-quality	25	6	Viruses;Duplodnaviria;Heunggongvirae;Uroviricota;Caudoviricetes	Lytic (virulent)				4.87619	3.79689	0.54973	2.97008	6.80715	2.27634	10.0215	10.272	5.82672	3.83877	5.35004	10.4469	13.3924	5.51211	8.08084	5.20551	7.1778	5.28723	4.0614	3.71622	1.55286	4.79098	4.49755	6.40462	3.44442	0.674092	0.67039	1.30734	3.15905	1.86644	1.26091	1.10081	4.57378	4.46227	4.33099	1.46954
QD_2010_contig_12945569	14987	Low-quality	34	6	Viruses;Duplodnaviria;Heunggongvirae;Uroviricota;Caudoviricetes	Lysogenic (temperate)				25.8169	3.71089	5.47961	9.5696	8.40212	4.47275	25.9535	38.0876	12.5582	5.10381	6.25332	27.889	45.4261	32.3217	26.4091	12.8299	32.4704	31.9279	11.6549	5.84695	5.84308	14.9878	13.3729	15.2206	3.40687	1.29848	4.23863	3.87815	3.33504	1.86134	1.14361	1.78683	0.513231	2.49528	1.30586	0.106661
QD_2010_contig_12951014	21126	Low-quality	30	16	Viruses;Duplodnaviria;Heunggongvirae;Uroviricota;Caudoviricetes	Lysogenic (temperate)				1.57306	15.5275	1.21407	6.6402	0	2.11947	1.90956	3.46952	0.773489	5.82639	4.93628	2.76736	2.84533	3.11157	4.37046	5.31827	2.8255	0.844973	2.13045	7.79876	7.54633	1.51685	1.39278	0.564676	1.92656	1.78084	7.17698	1.10698	1.42355	4.87681	2.19447	7.55298	0	0	0	0.107285
QD_2010_contig_12974220	11640	Low-quality	16	1	Unclassified	Lysogenic (temperate)	d__Bacteria;p__Firmicutes;c__Clostridia;o__;f__;g__;s__			22.7791	11.4396	63.6815	15.267	4.67532	19.8937	4.99704	1.53289	10.2	39.2617	5.35164	0.811675	1.3434	3.3721	14.4976	0.668111	1.61817	2.18271	4.50187	1.55878	8.25125	0	0	0.262964	15.6604	15.9903	2.37793	0	0	0	6.66173	7.34288	0	0.0962385	0	0
QD_2010_contig_13073989	11640	Low-quality	17	8	Viruses;Duplodnaviria;Heunggongvirae;Uroviricota;Caudoviricetes	Lytic (virulent)				0	3.27436	5.66026	0.53429	1.14239	1.82315	6.4063	9.88732	5.69975	7.47921	7.9586	22.724	7.99245	5.43706	16.8616	40.106	19.0623	6.28788	13.3777	7.7369	7.2651	4.17408	5.33225	6.42768	5.93703	5.11595	0.879361	4.72498	17.6939	15.3104	11.1804	2.62546	6.02424	3.52073	7.09928	4.42306
QD_2010_contig_13218841	14266	Low-quality	26	2	Viruses;Duplodnaviria;Heunggongvirae;Uroviricota;Caudoviricetes	Lytic (virulent)				6.77208	6.45839	0.922089	4.72201	6.38868	2.28707	13.3866	13.895	11.3148	3.73617	9.50216	11.2937	23.9838	12.1071	12.5413	8.12283	14.0075	8.45233	5.65272	4.29097	2.97914	5.10681	5.9319	10.8957	6.09531	0.874886	0.966665	2.37762	4.49821	5.11455	1.63661	1.87128	6.79671	7.66417	4.21986	3.68281
QD_2010_contig_13351063||full	10104	Not-determined	4	0	Unclassified	Lytic (virulent)				2.02859	4.78196	4.73341	2.78979	5.47388	3.81791	10.6774	3.87367	5.15013	3.55886	11.7806	20.7143	6.76824	10.5257	11.2106	14.9082	12.6333	9.47178	9.9741	8.18175	7.96559	11.6762	13.7676	10.5858	4.8833	4.39973	8.82376	31.8	26.5178	27.2767	5.27827	4.12119	24.9627	18.465	17.2716	22.5165
QD_2010_contig_13407768	15835	Low-quality	12	9	Viruses;Duplodnaviria;Heunggongvirae;Uroviricota;Caudoviricetes	Lytic (virulent)				0.278062	0.488825	5.71434	0.660484	0.657518	7.43938	4.38322	2.85871	3.81606	17.5719	22.9074	5.8092	4.03392	3.10736	0.376278	4.19912	6.05734	7.05931	0.161708	14.551	1.3193	0.405343	0.102189	1.74998	0	0	0	1.31721	6.12771	3.36507	0	5.51192	0.778149	0.3012	0.43407	1.53739
QD_2010_contig_13461708	16823	Low-quality	34	2	Viruses;Duplodnaviria;Heunggongvirae;Uroviricota;Caudoviricetes	Lytic (virulent)				3.34905	10.6128	1.25019	12.1106	0.738317	5.3532	6.83681	11.7006	7.2237	5.83705	23.0858	9.12514	8.65631	10.918	8.74969	16.1581	18.5921	7.78341	7.04673	17.5962	7.8658	3.8585	2.09214	4.24352	7.72158	1.75389	12.2438	1.89824	2.81277	2.85011	6.52602	27.1263	0.4789	0.113043	2.16719	0.778589
QD_2010_contig_13467641	12862	Low-quality	32	3	Viruses;Duplodnaviria;Heunggongvirae;Uroviricota;Caudoviricetes	Lytic (virulent)				1.73123	1.09019	0.668472	0.597859	1.92139	1.05315	10.1115	6.38895	1.79023	2.10005	2.48429	3.88766	4.95488	4.72431	4.25582	3.87343	3.42728	2.62734	7.65197	4.28806	4.49361	5.57356	5.71234	5.133	2.01939	0.8378	0	1.49273	0.988596	1.04708	0.294161	0.330952	2.66331	1.38186	3.48079	1.16801
QD_2010_contig_13612751	10024	Low-quality	13	2	Viruses;Duplodnaviria;Heunggongvirae;Uroviricota;Caudoviricetes	Lytic (virulent)				3.98904	6.9132	1.5262	1.74287	1.48925	2.65187	8.14818	7.91412	1.23168	5.15355	6.90348	6.12447	13.3137	6.94489	3.31887	8.66254	10.5356	5.57248	10.6232	13.7746	10.711	5.04627	9.06034	12.6752	2.52452	4.84331	5.65261	4.77732	7.54242	7.33875	2.18251	4.05194	6.21777	5.12214	4.83523	5.36507
QD_2010_contig_13670299	11299	Low-quality	6	2	Viruses;Duplodnaviria;Heunggongvirae;Uroviricota;Caudoviricetes	Lytic (virulent)				2.0964	4.68248	4.14781	1.94901	1.35766	1.62736	3.78532	3.86798	7.05784	5.88321	4.44477	4.27747	3.95668	5.07423	2.76317	3.0297	9.06899	2.21823	4.799	0.208411	7.49846	2.40137	0.528366	4.8502	0.0272945	1.53191	19.0884	0	1.15014	0.829946	5.63949	1.22276	0	0.12846	0	0
QD_2010_contig_13676191	11649	Low-quality	20	6	Viruses;Duplodnaviria;Heunggongvirae;Uroviricota;Caudoviricetes	Lysogenic (temperate)				20.7392	3.62628	1.86025	24.0672	15.336	8.51731	50.2282	48.3657	32.8845	15.4258	38.4381	22.8768	49.8506	54.7436	18.8026	24.3092	26.4338	41.4373	38.2241	39.5408	31.4066	25.8967	26.2585	31.9323	3.16905	1.00616	18.3406	1.61694	5.76386	4.76376	0.469566	5.88437	0.435835	2.51578	1.60171	1.72613
QD_2010_contig_13865787	11319	Low-quality	22	2	Viruses;Duplodnaviria;Heunggongvirae;Uroviricota;Caudoviricetes	Lysogenic (temperate)				0.711891	1.54283	0.325354	2.45214	3.70978	2.7661	9.60418	5.04708	2.03016	6.70661	6.32501	6.59489	9.32255	3.09715	2.28201	7.43636	4.92534	5.25988	6.40926	9.47819	4.93751	9.39632	7.45756	10.0311	1.24649	3.29561	1.2729	2.54248	5.21667	4.30439	1.35915	1.31922	4.07617	1.77347	1.27629	2.51336
QD_2010_contig_13915417	13603	Low-quality	20	2	Viruses;Duplodnaviria;Heunggongvirae;Uroviricota;Caudoviricetes	Lytic (virulent)				1.14651	3.39076	1.86044	3.8372	2.44007	4.13818	6.30923	3.00515	4.22084	4.72496	6.75863	8.1608	5.71308	6.55288	4.59138	8.70241	6.70579	4.76707	6.31818	4.44464	7.32598	2.48887	3.06429	2.83534	2.18456	2.36009	3.18433	1.94844	4.71828	5.2939	3.27464	2.0503	3.25913	1.58841	2.38273	1.11386
QD_2010_contig_14013015	10367	Low-quality	18	1	Viruses;Duplodnaviria;Heunggongvirae;Uroviricota;Caudoviricetes	Lytic (virulent)				2.67816	7.38031	1.02752	6.16419	4.18527	4.42812	11.1076	16.0763	8.07208	8.12453	13.1381	7.15044	16.3383	14.9744	6.06105	11.9445	14.807	12.4162	6.87542	6.253	10.5229	7.53108	8.97262	9.08286	3.76318	5.15177	1.48313	4.21498	12.564	7.56205	4.71891	3.59838	7.76765	5.25889	6.01439	5.90082
QD_2010_contig_140756	10419	Low-quality	15	9	Viruses;Duplodnaviria;Heunggongvirae;Uroviricota;Caudoviricetes	Lytic (virulent)				3.67447	4.49685	2.59667	2.81304	3.89009	5.17945	6.52103	9.53164	5.8833	5.74347	10.3606	10.9128	12.3103	15.0198	7.54704	10.1067	12.9474	9.84775	5.52819	6.66222	6.24792	5.62814	12.9304	12.5664	4.25419	3.67503	3.8502	12.5597	13.7858	14.3894	8.77115	3.78597	13.9276	14.02	10.3964	12.6516
QD_2010_contig_14092246	15636	Low-quality	8	4	Viruses;Duplodnaviria;Heunggongvirae;Uroviricota;Caudoviricetes	Lytic (virulent)				0.089583	0	3.82479	0.460284	1.33959	4.98597	1.66966	1.89792	2.28645	20.6086	14.8544	5.11151	1.56583	1.79672	0.255116	2.71133	2.78994	4.11074	0.0760002	8.35293	0.621023	0	0	0.248297	0	0.169928	0	0	4.83223	2.5545	0	2.43916	0.396339	0.204459	0	0.602529
QD_2010_contig_14146080	13275	Low-quality	9	9	Viruses;Duplodnaviria;Heunggongvirae;Uroviricota;Caudoviricetes	Lytic (virulent)				1.16613	4.69104	4.68695	6.31555	3.44527	4.94165	23.3665	6.64499	8.182	9.97654	17.3295	25.4914	21.597	11.7172	3.71342	20.1422	17.3782	22.516	2.56642	4.98552	2.77035	2.40909	3.31964	5.71407	0.663024	1.96804	0	10.3437	12.7903	9.18125	0.738293	2.93861	1.66017	1.84311	0.78394	2.0275
QD_2010_contig_14161064	10125	Low-quality	24	1	Unclassified	Lytic (virulent)				0.798073	5.2435	0.950005	6.14818	1.3217	7.10166	1.88135	1.7109	4.73364	4.12714	17.8104	11.5758	3.35081	7.14964	7.36929	6.37326	7.61007	5.03416	7.35077	27.4414	10.4938	2.68138	1.76658	2.99682	1.97738	0.0895213	19.9323	0.295497	5.12241	7.55307	0.517918	13.7169	0.373758	0.506343	1.22733	0.345727
QD_2010_contig_14227946	27628	Low-quality	21	8	Viruses;Duplodnaviria;Heunggongvirae;Uroviricota;Caudoviricetes;Crassvirales	Lytic (virulent)				0.902189	0	6.98372	0.185134	17.5575	3.90419	7.70804	16.6817	7.37072	8.88844	11.8568	35.9772	12.5423	8.1472	18.1652	48.9601	36.8172	15.6586	11.5616	3.79922	14.2529	9.97055	8.82542	15.5818	15.6701	22.1391	3.21425	20.9921	47.394	50.1712	49.653	5.13958	10.4621	8.42316	9.34911	14.9738
QD_2010_contig_1424218	22085	Low-quality	18	9	Viruses;Duplodnaviria;Heunggongvirae;Uroviricota;Caudoviricetes	Lytic (virulent)				25.5959	4.63469	5.97188	12.6756	29.6318	14.2395	30.2305	80.9531	26.2218	24.1564	21.8035	10.4225	93.0674	64.4974	47.5675	17.5379	24.8209	40.0422	41.4547	10.644	19.6477	22.5345	18.9386	45.357	7.78177	13.9095	7.22813	5.27128	10.3883	4.95386	19.5803	4.89678	4.14284	3.4446	4.92861	4.90919
QD_2010_contig_14260306	26225	Low-quality	29	6	Viruses;Duplodnaviria;Heunggongvirae;Uroviricota;Caudoviricetes	Lytic (virulent)				22.2558	18.7072	7.64404	23.7055	45.9055	6.91126	66.8795	40.0723	15.2116	11.3329	27.8114	9.1426	46.9644	36.7721	45.1649	19.5108	17.3628	18.3336	26.9822	7.38499	29.7584	34.9139	39.2303	36.1824	48.2971	52.2298	15.7176	19.3355	5.91334	5.70894	24.1097	11.7543	5.23271	6.53497	7.80764	6.05662
QD_2010_contig_1434540||full	17802	Not-determined	17	0	Unclassified	Lytic (virulent)	d__Bacteria;p__Bacteroidetes;c__Cytophagia;o__Cytophagales;f__Cyclobacteriaceae;g__;s__			2.17655	0	1.27676	1.77169	5.02557	6.42434	21.1321	25.4064	7.43035	4.36789	19.7099	7.44807	20.7096	18.8918	9.78736	11.6353	21.0419	14.5282	8.99702	14.8974	34.8037	24.6994	13.0049	39.3092	6.87856	8.25845	9.88078	4.11048	2.90104	2.69437	4.88652	5.61434	1.4776	2.07192	3.07948	5.6548
QD_2010_contig_14407546	16624	Low-quality	14	1	Viruses;Duplodnaviria;Heunggongvirae;Uroviricota;Caudoviricetes	Lytic (virulent)				2.94142	7.71772	1.56516	4.72069	2.6996	3.39416	4.67507	3.1432	2.53475	4.15064	4.76078	4.42708	6.06005	5.22815	3.85959	6.10784	5.80505	6.06166	4.02971	4.41986	2.80703	2.85856	1.52361	3.67992	0.444544	3.23868	1.18367	3.92532	5.04373	7.39418	2.26931	2.36864	2.34866	3.06356	1.52264	1.8253
QD_2010_contig_14477565	24555	Low-quality	30	12	Viruses;Duplodnaviria;Heunggongvirae;Uroviricota;Caudoviricetes	Lytic (virulent)				0	0	0	0	0	0	8.67032	15.0834	6.15635	4.42445	3.02401	3.46895	6.75882	5.98086	4.83321	6.81177	9.26267	12.0755	1.34065	0	1.6388	4.198	1.91176	2.36589	0	0	0	0	0	0	0	0	0	0	0	0
QD_2010_contig_14495929	40908	Low-quality	25	18	Viruses;Duplodnaviria;Heunggongvirae;Uroviricota;Caudoviricetes	Lytic (virulent)				0	0.201044	1.79881	0.0961723	0.885438	0.30289	9.349	5.34688	4.2064	2.94841	10.5799	12.4766	7.41517	4.39276	1.46166	3.84789	7.9638	15.1474	2.2444	2.19354	3.12693	6.80259	7.74331	9.5402	0.577084	1.76522	0.0538884	8.98818	8.49602	5.72742	0.272982	0.472875	6.49354	3.15252	3.33157	6.88441
QD_2010_contig_1455939||full	10046	Low-quality	6	0	Viruses;Duplodnaviria;Heunggongvirae;Uroviricota;Caudoviricetes	Lytic (virulent)				10.1533	5.23287	1.48453	4.24415	3.0859	1.24462	1.78326	13.7411	4.04937	2.07814	4.03584	7.8068	4.86563	8.92787	2.04506	5.05266	10.2533	8.8769	7.18063	7.39248	5.9162	5.65916	5.85578	7.52347	1.29447	3.25417	11.0586	3.74629	3.7126	2.93696	5.13015	8.5658	0.368735	3.77743	2.64316	0.47234
QD_2010_contig_14684092	11651	Low-quality	13	2	Viruses;Duplodnaviria;Heunggongvirae;Uroviricota;Caudoviricetes	Lysogenic (temperate)				11.3701	18.3266	44.3203	23.7789	10.8063	27.5396	10.0178	5.60892	16.1818	27.8364	8.66697	2.42112	6.08872	7.70218	11.7875	1.58263	4.17496	3.025	9.44475	6.01838	1.48515	0.621533	0	0.805287	17.8946	18.239	14.487	0.632348	0.397283	1.92286	24.5183	17.0887	0.0971071	0.0903175	0.344972	0
QD_2010_contig_14730789	45987	Medium-quality	68	13	Viruses;Duplodnaviria;Heunggongvirae;Uroviricota;Caudoviricetes	Lysogenic (temperate)	d__Bacteria;p__;c__;o__;f__;g__;s__			0.425325	7.16848	1.57439	1.29743	0.384586	4.14537	2.44646	2.0803	7.46217	10.2355	15.5035	8.65336	5.73836	5.85065	4.6675	17.3405	21.9065	2.61144	4.39414	26.7538	12.8194	1.63375	2.3611	2.32519	0.391136	1.34828	3.18653	0.400694	2.37764	2.2764	0.869335	16.8507	0.525091	0.182935	0.360556	0.457846
QD_2010_contig_14740553||0_partial	22683	Low-quality	17	1	Viruses;Duplodnaviria;Heunggongvirae;Uroviricota;Caudoviricetes	Lysogenic (provirus)	d__Bacteria;p__Bacteroidetes;c__;o__;f__;g__;s__			17.2189	16.9202	73.4825	21.7825	11.6279	40.3014	8.75276	2.12186	12.3131	77.1609	15.3212	1.83119	3.02929	6.55514	17.3192	3.58231	4.18748	6.91958	10.415	8.95016	6.84265	0.0655333	0	1.2243	7.51423	0.983243	12.8778	0	0.578404	0.129286	3.32644	22.8494	0	0.512656	0	0
QD_2010_contig_14749496	33232	Medium-quality	49	19	Viruses;Duplodnaviria;Heunggongvirae;Uroviricota;Caudoviricetes	Lysogenic (temperate)	d__Bacteria;p__Proteobacteria;c__Gammaproteobacteria;o__;f__;g__;s__			23.703	19.2144	7.81081	19.9388	37.8115	57.5907	31.57	54.8169	35.9674	24.6108	57.1462	31.5779	33.346	35.95	30.5819	29.1399	44.8542	69.222	54.8796	66.2618	41.3967	47.1494	51.9979	39.2565	16.3598	10.8006	26.9538	56.7433	21.5895	8.84555	8.6079	22.6931	15.7939	37.5901	20.2224	43.833
QD_2010_contig_14753678||full	14696	Not-determined	12	0	Unclassified	Lytic (virulent)	d__Bacteria;p__Bacteroidetes;c__;o__;f__;g__;s__			7.25759	11.6144	53.0999	12.5004	9.60811	34.7089	8.81663	4.99878	16.4429	63.1016	27.8472	6.35787	5.99049	12.8368	23.4237	17.3252	12.7189	8.20001	19.9373	22.7785	30.7526	1.41402	2.04592	3.35205	8.45133	0.184173	17.9419	3.94365	5.50376	5.2881	0	40.731	0.510207	0.753783	2.25226	0.484241
QD_2010_contig_14780601	18729	Low-quality	22	8	Viruses;Duplodnaviria;Heunggongvirae;Uroviricota;Caudoviricetes	Lytic (virulent)				1.67294	3.80228	1.70173	1.81671	2.48412	4.14947	2.99081	4.87486	3.73377	12.5151	17.6757	23.5907	3.86733	3.67846	1.28106	36.546	40.3486	9.70666	5.25676	12.3414	25.241	11.2427	13.2623	11.3618	0.622455	0.713288	2.449	27.7897	55.4356	77.0377	3.98551	8.13088	2.6409	5.4619	6.52247	6.68233
QD_2010_contig_14913801	15286	Low-quality	37	9	Viruses;Duplodnaviria;Heunggongvirae;Uroviricota;Caudoviricetes	Lytic (virulent)				8.88508	6.89198	4.74423	3.28576	4.73131	3.6216	9.85637	9.27456	7.86888	4.67485	4.61281	9.66055	8.88798	8.64044	11.3609	7.30312	10.6915	7.61005	10.2658	5.7446	9.05637	6.73303	7.83722	12.3792	6.04275	3.43885	2.99038	4.28147	7.62982	5.87042	3.49105	4.27476	4.12416	5.61759	4.01387	3.93749
QD_2010_contig_14984899	12411	Low-quality	4	2	Viruses;Duplodnaviria;Heunggongvirae;Uroviricota;Caudoviricetes	Lytic (virulent)				4.0218	7.07979	0.807301	5.38328	4.89952	4.21906	10.7144	6.22547	3.88291	8.29743	10.19	7.48257	10.1251	8.97873	3.48213	6.93858	7.5724	5.05313	8.55868	10.8443	4.45022	4.14242	3.79127	4.234	4.40696	5.52485	16.692	4.17006	7.12734	9.3997	3.97572	9.59522	1.61663	2.78207	1.45789	2.17726
QD_2010_contig_15004944	12219	Low-quality	11	8	Viruses;Duplodnaviria;Heunggongvirae;Uroviricota;Caudoviricetes	Lytic (virulent)				0	0.373403	1.19869	0.335626	2.10932	0	11.6161	6.70036	2.81675	3.40783	10.8298	18.0434	10.5009	5.64164	1.78536	6.28401	10.9198	21.0298	2.62971	4.91577	7.79079	10.2152	9.65786	12.5905	0.133951	1.26482	0.186707	9.01466	5.80058	7.43825	0.567712	0	8.8595	4.58231	4.55773	9.45166
QD_2010_contig_15011116	15909	Low-quality	15	2	Viruses;Duplodnaviria;Heunggongvirae;Uroviricota;Caudoviricetes	Lytic (virulent)				2.02232	6.6006	2.40853	2.89034	1.92705	3.0849	3.25328	3.34589	2.70231	5.89857	5.18173	6.67858	3.87903	5.16149	3.54039	6.77509	7.34071	3.22941	2.04994	3.77173	4.05252	2.99517	1.80095	3.85473	1.32704	2.58	2.35458	4.58859	5.50607	9.49214	5.1906	3.54161	4.23044	4.3413	4.92745	3.07119
QD_2010_contig_15015490	16775	Low-quality	22	8	Viruses;Duplodnaviria;Heunggongvirae;Uroviricota;Caudoviricetes	Lysogenic (temperate)				9.82007	0	6.64813	26.3296	23.5373	3.06997	0.0718267	2.65023	35.0714	5.80154	0.801562	4.66527	2.07435	2.51769	0.67264	1.05338	1.38364	0.487955	2.66715	0	11.2443	1.26834	0.532085	4.01609	1.07379	0.211433	7.89442	0	6.47308	0.523247	0	1.02767	0	0	0	0
QD_2010_contig_15062783	12008	Low-quality	13	4	Viruses;Duplodnaviria;Heunggongvirae;Uroviricota;Caudoviricetes	Lytic (virulent)				0.971034	0.68002	0.824471	0.937455	5.50226	5.65192	4.30915	14.8821	7.099	3.18514	5.12522	6.82157	6.30676	8.76275	5.83046	5.94752	6.52281	8.95361	10.5447	4.34056	4.33019	5.77909	7.61624	7.44668	0.736219	2.94401	0	8.30601	7.50251	4.38963	3.31633	1.31179	0.355175	1.83082	2.03744	2.5587
QD_2010_contig_15278325	10040	Low-quality	14	4	Viruses;Duplodnaviria;Heunggongvirae;Uroviricota;Caudoviricetes;Autographiviridae	Lytic (virulent)				2.06485	0	0	0.0367433	1.28941	0.260294	16.7927	19.3095	4.62441	5.2704	2.16389	1.8642	8.22867	8.83402	7.15086	2.65748	3.41762	4.26323	5.23848	3.65912	2.00972	2.90923	2.43818	1.88772	0	0.336231	0	0	0	0	0.251511	0	0	0	0.126823	0
QD_2010_contig_15373362	12257	Low-quality	15	2	Viruses;Duplodnaviria;Heunggongvirae;Uroviricota;Caudoviricetes;Crassvirales	Lytic (virulent)				12.1252	0	24.2175	7.79446	3.75162	20.7943	2.22253	0.413313	1.77101	35.9377	11.3555	3.7525	4.19211	0.354602	1.74455	0.929389	1.57564	1.62352	1.92454	2.01491	40.5533	0.510342	0.792132	1.875	4.79944	4.87022	0.326515	0	0	0	0.434289	0.504903	0.275253	0	0	0
QD_2010_contig_15378935	10714	Low-quality	12	9	Viruses;Duplodnaviria;Heunggongvirae;Uroviricota;Caudoviricetes;Schitoviridae	Lytic (virulent)				1.03255	0.325292	0.2814	2.63237	1.33972	6.24089	8.6725	8.37598	9.28616	0.93452	6.14795	0.253219	7.0798	2.34431	0.862821	1.5858	4.75969	3.55731	24.5034	2.72465	1.89913	3.36703	1.43194	5.77988	0	0.937053	0.562241	0	1.77644	0.546928	1.44268	0	0	0	0	0
QD_2010_contig_15387395	27773	Medium-quality	45	11	Viruses;Duplodnaviria;Heunggongvirae;Uroviricota;Caudoviricetes	Lysogenic (temperate)				1.91185	16.2091	13.2328	15.9058	2.71234	5.48946	1.18392	4.55755	3.66571	28.0551	16.0366	2.73119	2.35093	3.31357	4.50677	7.08469	6.39828	4.11233	1.42001	11.8565	12.6599	0.756924	0.866658	1.71961	1.27847	3.50166	4.58764	1.0528	2.01987	1.5263	4.46701	28.227	0	0.644727	0.176372	0.122871
QD_2010_contig_15424034	14382	Low-quality	33	5	Viruses;Duplodnaviria;Heunggongvirae;Uroviricota;Caudoviricetes	Lytic (virulent)				4.22869	0.183225	0	6.8112	1.06971	0.21272	14.4591	12.892	4.4864	4.44461	26.8881	14.6848	8.89257	10.8718	3.82381	7.36214	11.756	17.5882	4.49603	10.8479	9.06423	7.06269	9.46487	15.5517	0.34484	0.144191	5.03851	0.977967	1.69703	1.7495	0	0.23852	0.910152	0.687475	0.612098	0.248765
QD_2010_contig_15913797	12159	Low-quality	18	5	Viruses;Duplodnaviria;Heunggongvirae;Uroviricota;Caudoviricetes	Lytic (virulent)				11.0806	2.12652	0.422067	10.6624	4.46323	4.03821	19.2632	20.0224	3.46799	3.14275	6.2613	2.50726	14.6765	7.17186	3.81082	2.64937	4.01868	2.26926	6.51179	1.19156	7.82266	1.10336	1.71471	5.9565	1.8633	0.836089	4.12808	0.215305	0	0	0.886052	0	0	0	0	0
QD_2010_contig_15918344	22495	Medium-quality	41	3	Viruses;Duplodnaviria;Heunggongvirae;Uroviricota;Caudoviricetes	Lytic (virulent)				12.4767	6.51535	0.83209	6.36184	4.19238	1.62701	4.46423	22.3761	4.18033	2.27045	5.05309	1.60564	11.5593	6.49757	6.68632	2.56762	3.59124	4.03198	7.07865	3.63845	1.74228	3.23976	5.27797	4.92483	1.46591	2.39965	1.17781	4.08522	1.57472	1.63791	3.72864	0.66562	3.54933	2.16492	1.74344	4.55464
QD_2010_contig_16017313	12542	Low-quality	13	7	Viruses;Duplodnaviria;Heunggongvirae;Uroviricota;Caudoviricetes	Lytic (virulent)				0	0.511442	0.0575489	0.0698772	0	0	10.7451	7.65867	2.60029	1.55214	11.0138	5.22784	10.1596	6.38539	2.25767	3.59156	4.84101	7.92297	3.3906	5.66665	9.88303	8.05745	9.60047	12.4601	0.111291	3.22767	0.277425	4.96561	5.91416	3.0061	0.619678	0.227846	3.11103	1.6859	1.48307	3.28002
QD_2010_contig_16018520	23074	Low-quality	21	1	Unclassified	Lytic (virulent)				0	0	0	0	0	0	17.4545	22.2647	13.5517	10.7533	4.84033	0.874319	11.7404	11.6502	4.4163	2.90842	2.08	3.85177	1.31782	2.12185	1.17818	1.141	1.53865	0.778055	0.37963	0.115627	0.446567	0	0.584507	0.686298	0	0.214401	0.319542	0.845934	0.192795	1.801
QD_2010_contig_16048620	10122	Low-quality	13	6	Viruses;Duplodnaviria;Heunggongvirae;Uroviricota;Caudoviricetes	Lysogenic (temperate)				0.362814	3.95185	2.18506	2.55385	3.82516	1.10437	4.76738	3.81434	3.74057	4.13052	6.39627	10.3934	1.83222	2.14265	2.13676	4.94641	7.25991	3.87918	8.14772	5.1378	5.99533	1.61471	4.53019	8.36119	0.615184	1.05656	2.25043	4.28455	9.43328	7.51556	2.43153	5.22957	10.1887	9.04284	4.68271	4.4943
QD_2010_contig_16124821||full	11262	Not-determined	8	0	Unclassified	Lytic (virulent)	d__Bacteria;p__Proteobacteria;c__Deltaproteobacteria;o__Desulfobacterales;f__Desulfobacteraceae;g__;s__			2.44808	12.4856	8.25186	10.5687	10.3678	7.50118	5.24465	6.91617	8.52369	11.9801	18.4733	10.223	4.50601	5.04383	7.08053	14.7519	9.11925	5.05436	10.166	54.5245	34.1076	4.23377	4.08884	5.52755	6.45541	1.47911	70.0703	9.76144	7.18407	11.4925	4.91326	69.4197	2.52368	4.57585	3.11738	4.38972
QD_2010_contig_16184170	17208	Medium-quality	13	7	Viruses;Duplodnaviria;Heunggongvirae;Uroviricota;Caudoviricetes	Lysogenic (temperate)				18.2276	11.8915	8.68715	19.5654	8.50533	10.7265	14.1412	12.3898	16.2176	5.01587	13.0723	20.6258	10.9278	12.1156	17.9033	10.7002	10.0694	10.1507	11.282	15.7467	12.4335	7.20652	8.31265	11.594	11.9496	1.31041	3.64757	6.38115	6.23288	8.06805	3.8433	3.69213	17.8888	16.0403	15.7966	12.1555
QD_2010_contig_16195684	41262	Low-quality	54	46	Viruses;Duplodnaviria;Heunggongvirae;Uroviricota;Caudoviricetes	Lysogenic (temperate)				0.0822717	0.869112	0.247664	0.949528	2.63395	0.440739	11.9577	7.65167	4.65532	3.17772	9.06214	14.5958	8.67902	6.92934	2.97594	6.77588	10.236	17.5756	2.07779	1.20108	3.30385	6.0888	6.81789	7.29559	0.231122	1.85454	0	9.48217	10.5867	7.71196	1.11972	0.162796	7.29069	4.26268	4.56194	7.52323
QD_2010_contig_16355564	17019	Low-quality	18	3	Unclassified	Lytic (virulent)				15.7661	1.03182	4.92489	18.3921	13.3592	7.23546	3.12284	3.84816	4.53469	53.948	0	0.457543	3.91373	1.97049	0.474138	0.272068	1.24613	1.05009	0.804211	0	1.74429	0.257567	0	1.96896	28.0983	0.885824	0.644164	0	0.720242	0	1.132	0.847771	0	0	0	0
QD_2010_contig_16388749||full	10057	Not-determined	6	0	Unclassified	Lysogenic (temperate)	d__Bacteria;p__Bacteroidetes;c__Bacteroidia;o__Bacteroidales;f__;g__;s__			1.00576	1.5076	18.6075	3.83436	2.43848	8.80581	0.79145	0.607347	3.27064	26.2551	3.31771	0.319307	0	0.558869	1.59892	1.18526	0.0381642	0.00638229	0.766144	1.9968	1.01436	0	0	0	0.53179	0.344224	0.399009	0.269006	0	0.262337	0	7.50067	0	0	0	0
QD_2010_contig_16463892	18753	Low-quality	30	1	Viruses;Duplodnaviria;Heunggongvirae;Uroviricota;Caudoviricetes	Lytic (virulent)	d__Bacteria;p__Thermodesulfobacteria;c__Thermodesulfobacteria;o__Thermodesulfobacteriales;f__;g__;s__			0.551774	1.64727	0.611512	1.32119	1.76368	2.31146	4.2124	2.97437	3.0091	1.6098	4.34578	5.26192	4.2795	2.20748	1.6594	4.77681	3.00598	2.19792	2.15852	2.80523	2.09935	2.24531	1.79638	2.96816	2.59468	1.52648	2.85722	1.75634	3.205	5.68941	4.14984	4.11522	4.1532	4.09496	2.28863	2.61128
QD_2010_contig_16509661	12759	Low-quality	12	3	Viruses;Duplodnaviria;Heunggongvirae;Uroviricota;Caudoviricetes	Lytic (virulent)				0.171852	0	0.627508	0	3.65064	4.47141	17.0389	27.9365	6.68236	8.83556	15.8362	5.17066	12.5368	12.6209	6.46692	4.63624	7.18019	9.33147	10.6567	9.60908	2.23574	4.86577	9.79122	5.66631	1.62305	5.59603	1.45621	12.4947	7.15194	2.16203	0.882286	3.9089	10.7464	14.4264	8.52827	36.6238
QD_2010_contig_16513012	36062	Low-quality	57	9	Viruses;Duplodnaviria;Heunggongvirae;Uroviricota;Caudoviricetes	Lytic (virulent)				10.5688	9.14408	1.34345	9.11445	8.35665	4.62733	26.8006	18.8667	11.7792	2.07706	7.93349	4.28882	50.1645	23.6924	25.2542	6.6426	8.06524	11.3962	20.6209	2.5221	3.33334	5.06112	2.41487	19.3919	14.1465	25.46	2.2997	1.07917	1.04475	2.08564	40.2006	2.38784	2.62434	1.48193	2.74893	1.75981
QD_2010_contig_16518924	33735	Medium-quality	33	6	Viruses;Duplodnaviria;Heunggongvirae;Uroviricota;Caudoviricetes	Lysogenic (temperate)				4.72571	6.82851	2.02978	5.12413	6.39753	4.26448	10.2716	9.87019	7.33426	6.43271	9.37187	8.76114	15.4329	11.0121	7.78741	10.2847	12.7595	13.1229	16.428	12.9891	14.7186	13.6577	12.4254	15.4199	5.01597	5.30516	3.6771	5.68892	6.99506	6.88558	5.90478	2.67131	12.1841	11.3335	9.52347	9.956
QD_2010_contig_16527628||full	10527	Low-quality	8	0	Unclassified	Lysogenic (temperate)	d__Bacteria;p__Chloroflexi;c__;o__;f__;g__;s__			16.487	19.0308	37.6955	22.0992	15.4843	92.6906	9.32553	4.40163	14.9588	109.173	25.7405	5.09541	7.15937	9.79764	24.3709	9.02673	15.1868	8.38521	15.247	41.9463	26.0295	7.37964	3.51969	5.14091	27.7718	11.4016	66.1916	2.82677	2.5974	0.100028	8.46154	119.602	1.26505	4.84205	2.95138	1.96571
QD_2010_contig_16556448	11753	Low-quality	22	2	Viruses;Duplodnaviria;Heunggongvirae;Uroviricota;Caudoviricetes	Lysogenic (temperate)	d__Bacteria;p__Candidatus Aminicenantes;c__;o__;f__;g__;s__			3.07278	0	32.0336	6.41126	6.47527	19.6112	0	0	7.98323	50.2253	20.3147	0	0.95841	0	0	4.04439	4.30878	4.57256	0	9.97941	10.086	0	0	0.710145	0	0	0.54483	0	0.609668	0	0	28.73	1.7431	3.11586	0	0
QD_2010_contig_16568974	29230	Low-quality	40	5	Viruses;Duplodnaviria;Heunggongvirae;Uroviricota;Caudoviricetes	Lysogenic (temperate)				1.43474	0.0816578	0	0.267473	3.10853	0	19.5337	8.57092	8.50691	3.00887	10.5922	7.33666	9.30246	9.55539	3.35203	3.79236	1.90479	5.83443	3.75928	0	0.845635	4.12781	2.22753	4.69712	0.402309	0	0	0	0.185748	0	0	0	0	0	0	0
QD_2010_contig_16645406||full	17734	Not-determined	22	0	Viruses;Duplodnaviria;Heunggongvirae;Uroviricota;Caudoviricetes	Lytic (virulent)				0	12.5215	5.05629	3.22679	0	4.9361	0.866262	0.938868	1.18563	24.0766	25.83	1.49684	0.403989	0.0754527	1.89907	2.42349	0.777239	0.579	1.26865	46.17	7.75789	0.412389	0.37201	0.0444194	0	1.27616	1.02858	0	0.533875	0	0.336069	2.04392	0	0	0	0
QD_2010_contig_16725760	11424	Low-quality	8	2	Viruses;Duplodnaviria;Heunggongvirae;Uroviricota;Caudoviricetes	Lysogenic (temperate)				0.0756009	3.15223	1.3626	1.64441	0	1.45273	6.63437	10.8242	2.19865	9.66641	8.94433	29.4704	11.5105	11.2809	39.3611	48.0569	32.995	4.56886	9.05322	2.01428	13.7597	1.57	2.21092	3.63598	9.61611	5.60871	3.86233	3.01617	12.9195	10.4924	9.83814	1.85218	1.49285	1.86043	0.73406	1.123
QD_2010_contig_16852628	41701	Low-quality	16	14	Viruses;Duplodnaviria;Heunggongvirae;Uroviricota;Caudoviricetes	Lytic (virulent)				0.9441	0.308812	9.98847	1.26942	3.81475	10.1436	6.45826	3.18802	4.5657	25.8187	29.2433	7.87107	6.04605	2.58276	1.19295	5.55603	6.11047	10.653	1.27145	18.5822	1.40765	0.391387	0.911895	1.29774	0	1.06668	0.285226	2.5541	7.99212	4.61275	0.206914	9.30703	1.2322	0.826801	0.654446	0.828091
QD_2010_contig_16866413	11096	Low-quality	13	2	Viruses;Duplodnaviria;Heunggongvirae;Uroviricota;Caudoviricetes	Lytic (virulent)				0	0	0	0	0.377939	2.95429	3.12653	5.69113	2.90032	3.42643	5.77706	4.34876	1.24944	1.6261	1.53233	2.11306	5.73002	6.30074	3.3814	7.16131	1.93938	4.82512	6.0033	2.61725	0.55605	0.482532	0.888916	10.7833	7.50826	2.34578	0.584052	0.0374757	1.80903	6.50657	2.00696	10.5564
QD_2010_contig_16945242	12755	Low-quality	7	1	Viruses;Duplodnaviria;Heunggongvirae;Uroviricota;Caudoviricetes	Lytic (virulent)				0.461092	1.53708	0	0.761136	1.70103	0.996598	4.65378	5.76801	3.13481	1.26572	3.05891	2.96644	3.36502	3.66263	0.608367	2.20164	5.22818	6.01849	5.97137	1.69195	1.6058	2.83452	3.33904	3.87777	0.0731872	0.556207	0	2.07383	0.928926	1.45937	1.44811	0.294177	1.09872	0.753568	1.38754	0.997874
QD_2010_contig_17033185	11180	Low-quality	20	14	Viruses;Duplodnaviria;Heunggongvirae;Uroviricota;Caudoviricetes	Lysogenic (temperate)	d__Bacteria;p__Proteobacteria;c__Gammaproteobacteria;o__Thiotrichales;f__Piscirickettsiaceae;g__Methylophaga;s__			1.11152	1.05138	0	1.72159	1.63986	3.39158	27.9735	5.5167	3.10567	0.398292	1.77548	1.66702	33.287	16.1435	1.22515	1.59787	3.706	11.422	39.9995	5.4384	6.47937	10.702	8.64341	15.9425	0.431165	1.97168	0	1.5956	2.16787	2.52013	0	0.0269849	2.82958	1.43163	2.24723	1.79988
QD_2010_contig_17099802	31406	Low-quality	59	7	Viruses;Duplodnaviria;Heunggongvirae;Uroviricota;Caudoviricetes	Lytic (virulent)	d__Bacteria;p__Firmicutes;c__Clostridia;o__Halanaerobiales;f__Halanaerobiaceae;g__Halanaerobium;s__			13.8565	6.87756	1.94102	6.76914	8.89012	4.27653	16.5598	18.5937	8.06249	2.81387	10.6396	6.66684	31.4194	17.7576	5.15373	8.45141	11.6145	13.5405	12.9297	5.99952	5.14277	7.11239	4.83993	12.8579	2.07773	5.16483	1.80229	2.72601	4.71374	6.49203	8.82528	2.21921	4.50263	6.0065	5.2968	4.73335
QD_2010_contig_17121072	13742	Low-quality	13	4	Viruses;Duplodnaviria;Heunggongvirae;Uroviricota;Caudoviricetes	Lytic (virulent)				0.176792	0	0	0.458471	1.10757	1.58849	12.7166	10.1827	0.899973	0.877559	1.51726	0	9.49051	4.09306	3.961	0.231729	0.452425	0	6.02075	0.89715	1.57376	1.93548	2.78759	3.31917	12.842	28.3605	2.05859	0.149998	0	0	6.67464	0	0	0	0.404262	0.469802
QD_2010_contig_17314820	14855	Low-quality	38	3	Viruses;Duplodnaviria;Heunggongvirae;Uroviricota;Caudoviricetes	Lysogenic (temperate)				26.729	20.9804	1.09551	21.0634	9.31953	5.6484	42.9595	22.5815	10.4033	3.37357	12.6316	3.82637	63.5357	27.1363	17.9163	6.12295	11.384	13.3449	39.631	9.46296	12.6522	19.8141	14.6069	32.1156	8.01214	27.2231	4.45086	0	1.10868	1.18367	23.5437	3.04245	2.36264	1.5699	1.59612	1.6274
QD_2010_contig_17413625	37998	High-quality	47	18	Viruses;Duplodnaviria;Heunggongvirae;Uroviricota;Caudoviricetes	Lysogenic (temperate)				2.28655	0.172471	2.89579	1.41786	7.65571	19.1606	20.9435	38.3852	21.5027	18.1174	51.7949	17.1564	22.5434	20.0014	15.0199	20.3745	30.2663	43.4108	19.5629	35.0942	25.2813	23.2585	25.1968	16.5115	3.01428	4.82376	4.53983	45.3191	14.2694	4.09873	2.06969	7.88692	8.12916	20.8627	16.7	30.7737
QD_2010_contig_17501685	13908	Low-quality	13	4	Viruses;Duplodnaviria;Heunggongvirae;Uroviricota;Caudoviricetes	Lytic (virulent)				0	0	0.181091	0	0.871197	2.12844	3.58224	7.72566	5.16038	6.88987	13.8577	6.57788	3.64511	2.79638	3.15013	4.12323	7.08656	11.5497	2.95881	21.4045	4.74793	9.54729	7.92724	4.05417	1.78686	1.89328	1.46928	35.2381	6.32078	1.1364	0.383992	4.14731	11.5186	22.9835	9.38823	35.3022
QD_2010_contig_17641465	16619	Low-quality	12	1	Viruses;Duplodnaviria;Heunggongvirae;Uroviricota;Caudoviricetes	Lytic (virulent)				2.51432	0	0	0	5.11467	4.18024	40.4924	5.25534	4.97336	0.870019	2.2039	1.4301	44.9241	23.4996	0.483295	0.0634227	0.905777	9.11211	11.4764	0.284918	0	0.714375	0.920579	0.658189	0	0	0	0	0.62202	1.25422	0	0	0.900167	0.266502	0.839716	0.0349923
QD_2010_contig_17659637	14013	Low-quality	17	2	Viruses;Duplodnaviria;Heunggongvirae;Uroviricota;Caudoviricetes	Lytic (virulent)				3.5373	0	0	0.203	1.38373	0.36745	25.0101	16.2302	6.96797	2.81833	10.8995	5.50228	30.5423	20.9761	6.21389	5.008	10.3736	9.34732	8.96336	0.572159	5.02058	6.98731	4.28614	13.7605	0.740269	0	0	0	0	0	0	0	0	0	0.164326	0
QD_2010_contig_17759331	14115	Low-quality	14	4	Viruses;Duplodnaviria;Heunggongvirae;Uroviricota;Caudoviricetes	Lysogenic (temperate)				0.271401	0	1.42426	0.150026	5.3921	8.39257	7.1314	17.8317	4.86723	6.15967	11.9505	4.96789	7.70455	6.95435	2.2111	5.4597	4.01443	9.46113	9.21443	11.1857	4.02621	8.85675	11.4916	4.74473	2.12755	3.57758	1.04551	12.8618	4.70783	1.57484	2.89329	2.88743	5.00335	7.50905	7.16385	17.2031
QD_2010_contig_17763698	13402	Low-quality	17	10	Viruses;Duplodnaviria;Heunggongvirae;Uroviricota;Caudoviricetes;Schitoviridae	Lytic (virulent)				2.02813	2.21404	1.12491	3.50983	4.93116	8.91844	12.4688	11.6408	11.1329	6.49003	12.5423	6.41042	13.9846	10.6071	4.32341	4.72482	6.9401	10.3852	33.6026	3.49041	3.79638	5.51253	5.97452	8.48492	3.56704	0.760648	1.55725	1.05495	1.13609	1.10704	0.971864	0	0	0	0.403688	0.406608
QD_2010_contig_17908974	14680	Low-quality	23	4	Viruses;Duplodnaviria;Heunggongvirae;Uroviricota;Caudoviricetes	Lytic (virulent)				3.3751	12.9465	2.84326	6.353	4.97181	4.72937	11.7226	19.3835	7.74288	10.3893	10.5622	6.91162	22.4639	14.5498	11.9074	17.0617	17.373	11.5842	10.6228	10.1589	12.0996	9.02387	11.0416	12.3752	2.31209	4.43856	4.38194	8.58748	14.3694	7.55039	5.5121	5.25461	8.76264	10.8822	9.28416	11.9141
QD_2010_contig_17985470	14449	Low-quality	34	8	Viruses;Duplodnaviria;Heunggongvirae;Uroviricota;Caudoviricetes	Lytic (virulent)				0	0	0.194065	0	3.81687	4.05901	7.92957	16.8544	4.83159	5.48467	10.0812	8.88008	5.65541	5.06153	3.51558	4.66112	10.6619	11.3299	2.30133	5.94686	1.94193	3.60283	5.94898	2.15594	0.836673	0.0544761	0.753246	7.36337	5.2575	1.80187	0	0.731246	8.28235	9.58482	8.07295	23.5197
QD_2010_contig_1799830	20937	Low-quality	8	7	Viruses;Duplodnaviria;Heunggongvirae;Uroviricota;Caudoviricetes	Lytic (virulent)				1.85124	2.83363	6.16306	3.41719	8.06482	5.19876	7.62254	5.28171	5.35322	9.69718	10.8259	10.8946	6.17798	4.03159	1.91975	6.25584	9.03335	8.39651	2.38856	2.94548	1.98916	1.85775	1.66134	3.59059	0.00960815	1.16861	0.0904981	6.58545	14.0332	10.7852	2.1116	1.0951	2.62613	0.87403	1.83958	2.79054
QD_2010_contig_1813877||full	14411	Not-determined	11	0	Viruses;Duplodnaviria;Heunggongvirae;Uroviricota;Caudoviricetes	Lytic (virulent)	d__Bacteria;p__Actinobacteria;c__Acidimicrobiia;o__;f__;g__;s__			5.05823	3.48879	1.48578	3.86715	5.2883	3.63373	12.2693	7.47926	2.60033	3.12788	3.18322	15.0188	9.99612	5.17717	5.59686	6.67749	8.80791	9.53276	10.3898	5.85721	9.42606	8.52251	8.17052	12.8214	4.03303	1.61288	3.15603	1.57818	2.81412	2.90789	4.4243	1.49254	3.96379	6.24705	3.73518	4.20187
QD_2010_contig_18189057	10358	Low-quality	20	3	Viruses;Duplodnaviria;Heunggongvirae;Uroviricota;Caudoviricetes	Lytic (virulent)				0	0	0	0	0	0	2.99687	34.07	0	0.746952	10.5609	14.1533	2.32329	1.56938	0	10.8641	20.2775	1.07598	1.12425	0.344513	2.30345	1.31644	1.66928	0.152169	0	0	0	0	0	0	0	0	0	0	0	0
QD_2010_contig_18190842	13451	Low-quality	17	8	Viruses;Duplodnaviria;Heunggongvirae;Uroviricota;Caudoviricetes;Demerecviridae	Lytic (virulent)	d__Bacteria;p__Bacteroidetes;c__Saprospiria;o__Saprospirales;f__;g__;s__			0.549488	0	1.02583	0.338885	3.6829	3.44895	4.84185	16.0537	3.86041	7.03549	10.1172	10.4686	6.81882	2.71757	2.4771	9.18178	12.8349	11.9249	3.32085	10.7195	4.25014	4.90116	8.6866	8.75325	2.12737	1.96715	3.72844	18.1862	11.2949	3.3507	0.407904	3.29306	4.64325	7.60043	6.05494	24.7301
QD_2010_contig_18220771	10413	Low-quality	14	3	Viruses;Duplodnaviria;Heunggongvirae;Uroviricota;Caudoviricetes	Lytic (virulent)				3.44214	7.97304	6.7777	3.82678	5.1296	3.24736	2.85292	7.63115	7.40195	11.7018	9.28471	7.2006	5.12959	5.72666	7.01153	6.14076	17.9387	6.44673	9.50159	0.96518	17.019	3.64181	2.03282	12.5681	2.36125	3.89803	19.9387	0.800604	2.06617	1.35884	8.29448	3.20248	0	0	0	0
QD_2010_contig_18292091	12245	Low-quality	20	7	Viruses;Duplodnaviria;Heunggongvirae;Uroviricota;Caudoviricetes	Lysogenic (temperate)				1.69723	0	0	0.820072	0	0.778587	20.0428	22.7546	5.68628	2.16627	3.04736	1.70153	11.2933	5.37404	5.49829	1.62648	2.81139	3.67536	1.33213	2.04444	1.15613	4.98584	2.67612	4.01217	0	0	0	0	0	0	1.49536	0	0	0	0.864095	0
QD_2010_contig_18304953	30786	Low-quality	42	4	Viruses;Duplodnaviria;Heunggongvirae;Uroviricota;Caudoviricetes	Lytic (virulent)				4.11235	1.57465	0	0.564785	7.25563	4.85421	13.935	16.5366	9.16082	1.96426	13.5242	2.85641	14.1366	6.69192	5.92122	3.77574	5.03683	5.96157	7.64174	2.44029	1.4815	2.12876	2.81171	7.04542	0.985998	1.30803	0	0.278578	0.277361	0.690315	2.03437	0	0	1.28511	1.39556	1.25357
QD_2010_contig_18417805	19491	Low-quality	21	1	Unclassified	Lytic (virulent)	d__Bacteria;p__;c__;o__;f__;g__;s__			4.65331	8.94243	18.4806	16.2739	2.05091	45.6723	1.38803	1.40285	5.26807	57.7019	5.46186	2.19726	2.5745	5.18178	12.3845	3.9633	3.35223	7.84266	4.88461	3.37376	8.52097	0.375916	0.370485	0	14.0401	1.60631	59.0519	0.649829	0	0	0.872638	64.6876	0	1.45009	0	0.453621
QD_2010_contig_1843018	18225	Low-quality	30	22	Viruses;Duplodnaviria;Heunggongvirae;Uroviricota;Caudoviricetes	Lytic (virulent)				0.407848	0	3.65208	0.107788	1.46406	0.86351	12.5872	9.41421	4.36997	6.73172	15.279	18.8921	13.7955	7.94986	1.51932	7.58336	12.3703	26.1146	4.01246	4.21101	7.98543	12.6333	12.979	17.8111	0.497247	0.789455	0.483937	13.8241	10.031	9.34234	0.764235	0.830864	11.1535	7.50529	7.28811	13.9516
QD_2010_contig_18463985	10734	Low-quality	10	1	Viruses;Duplodnaviria;Heunggongvirae;Uroviricota;Caudoviricetes;Crassvirales	Lytic (virulent)				0.707628	1.62257	0.743571	5.14742	5.20989	5.246	17.9474	6.36731	3.57293	3.66803	4.64838	2.55401	23.1433	9.6459	2.13968	2.18168	1.27423	5.39928	21.3771	2.22188	2.44145	4.96814	3.80883	4.27198	0	3.96642	0.889585	1.26827	2.45558	3.50498	0.141156	0	0.811701	0.82228	0.423199	1.12101
QD_2010_contig_18511848	11698	Low-quality	12	1	Viruses;Duplodnaviria;Heunggongvirae;Uroviricota;Caudoviricetes	Lytic (virulent)	d__Bacteria;p__Thermodesulfobacteria;c__Thermodesulfobacteria;o__Thermodesulfobacteriales;f__;g__;s__			0.797678	1.78082	0.034965	1.05165	0.728953	0	2.15989	2.18862	1.13949	4.72011	9.95411	7.22123	4.43355	0.909447	2.2097	14.5885	6.52872	1.64261	3.85912	1.54991	2.10791	1.63197	0.786942	4.93023	0	0.456538	0.76565	0.467674	2.35634	1.99766	0.979253	0.329438	0	0	0	0
QD_2010_contig_18764873||full	11024	Low-quality	12	0	Viruses;Duplodnaviria;Heunggongvirae;Uroviricota;Caudoviricetes	Lytic (virulent)				0.180945	0	0.98764	0	5.30767	2.98315	23.4765	4.74275	5.31753	2.74968	7.69119	6.94591	17.0932	9.1006	3.01636	4.57594	6.12837	8.61151	8.43727	4.72957	3.02279	3.169	2.13369	6.71699	2.45069	8.20443	1.47969	1.75712	3.72482	2.94752	1.60649	0.608046	0.801376	1.01142	1.81007	1.63541
QD_2010_contig_18783093	14521	Low-quality	28	1	Viruses;Duplodnaviria;Heunggongvirae;Uroviricota;Caudoviricetes	Lytic (virulent)				6.9945	0	12.698	3.17527	4.34334	37.2753	1.95834	2.11633	3.82281	62.0566	35.7037	2.27937	2.58553	0.449447	0.985566	6.44631	10.3619	6.57244	30.9099	53.1118	31.5161	0.973222	1.88953	2.73973	1.36009	24.2672	3.01492	0	0.852484	0.202717	1.2691	25.966	0	0.620798	0.10212	0
QD_2010_contig_1879972||full	22064	Low-quality	14	0	Unclassified	Lytic (virulent)	d__Bacteria;p__Proteobacteria;c__Deltaproteobacteria;o__;f__;g__;s__			7.44771	17	4.5356	19.9261	14.7719	7.81658	9.05438	14.1236	21.1675	11.0288	21.6745	29.7234	12.7711	11.8159	5.1204	28.5089	19.6489	14.8322	18.5611	13.7052	21.0028	16.0858	12.9785	12.5745	0.710921	4.27292	19.1657	19.0536	25.1828	23.66	6.11971	18.4862	11.5565	15.1805	15.9304	15.0783
QD_2010_contig_18922193	10569	Low-quality	15	6	Viruses;Duplodnaviria;Heunggongvirae;Uroviricota;Caudoviricetes	Lytic (virulent)				1.39138	2.51643	2.16517	2.5114	2.12371	3.21133	23.9428	7.81481	2.48632	6.32425	14.3976	14.7248	16.7855	13.2218	3.78208	17.9016	14.7128	20.3561	6.80749	8.70085	3.17878	5.21499	6.72799	6.33404	0.0292065	0.52422	0	8.15775	8.26676	8.58969	0	1.743	2.13751	1.48471	1.41809	4.38154
QD_2010_contig_18930166	10999	Low-quality	16	10	Viruses;Duplodnaviria;Heunggongvirae;Uroviricota;Caudoviricetes	Lytic (virulent)				1.77079	0.730503	4.07481	0.154617	6.98695	2.68478	25.715	7.31201	15.2193	3.38949	6.46987	14.9618	24.4667	19.6752	3.22426	7.54043	13.7149	28.1307	13.7389	2.68502	4.51245	6.8052	6.25378	6.74988	0.362885	1.76338	0.44972	6.24514	17.2083	9.90763	1.19539	0	5.54411	1.8389	1.92726	3.54271
QD_2010_contig_18948277	11198	Low-quality	27	3	Viruses;Duplodnaviria;Heunggongvirae;Uroviricota;Caudoviricetes	Lysogenic (temperate)				0	0	0	0.246296	0	0	38.0205	9.92106	2.92571	0	4.73915	0.357536	19.8427	8.72299	5.59631	0.767767	0	1.92624	2.50034	0	0	0	0	0.613676	0.947707	2.09364	0	0	0	0	11.5938	0	0	0	0	0
QD_2010_contig_18957219	18498	Low-quality	34	3	Viruses;Duplodnaviria;Heunggongvirae;Uroviricota;Caudoviricetes	Lytic (virulent)				3.77993	5.58424	2.38107	5.62457	5.08224	4.32724	5.2986	3.75932	3.17812	6.92197	7.54695	7.58157	8.38751	6.96609	6.07761	11.4247	7.71087	6.35851	6.3528	7.5976	9.35156	3.68799	2.44215	5.33078	3.18156	5.74664	3.67999	3.1731	6.47143	8.20302	6.70227	5.00989	2.85294	4.22006	3.1075	2.5741
QD_2010_contig_18961918	43673	High-quality	42	22	Viruses;Duplodnaviria;Heunggongvirae;Uroviricota;Caudoviricetes;Autographiviridae	Lytic (virulent)				7.95223	0.789616	5.3639	4.6461	0.298462	2.36402	18.1612	12.5853	2.62372	0.432498	18.2143	13.1015	8.26677	8.53843	8.38728	10.7041	14.8165	13.9722	1.78469	0.40986	4.15655	3.94612	3.84459	10.5768	3.90677	0	4.05224	0	0	0	0	0	0	0	0	0
QD_2010_contig_18993737	17632	Low-quality	19	7	Viruses;Duplodnaviria;Heunggongvirae;Uroviricota;Caudoviricetes	Lysogenic (temperate)				1.48399	19.8827	1.21152	7.84782	6.80884	0.893355	1.49795	1.52243	14.6726	3.58022	14.5908	9.96984	2.05998	7.22426	7.43924	13.5999	6.25179	0.590147	8.00205	38.3912	5.6286	0.292141	0.0887154	1.97966	0.672456	0.843983	5.43582	1.82961	3.18585	4.44405	1.41232	11.3678	0	0.386692	0	0
QD_2010_contig_19002784	10558	Low-quality	14	2	Viruses;Duplodnaviria;Heunggongvirae;Uroviricota;Caudoviricetes;Crassvirales	Lytic (virulent)	d__Bacteria;p__Thermodesulfobacteria;c__Thermodesulfobacteria;o__Thermodesulfobacteriales;f__;g__;s__			0	0	0	0	0	0	3.92568	16.1173	0.55517	1.63103	7.61003	0	6.593	13.3087	14.6495	0	0	0	5.72184	8.42839	3.48326	1.48903	4.66857	1.61944	3.4574	8.67952	2.47143	0	0	0	0.376062	0	0	0	0	0.615186
QD_2010_contig_1911804	18809	Low-quality	16	4	Viruses;Duplodnaviria;Heunggongvirae;Uroviricota;Caudoviricetes	Lysogenic (temperate)	d__Bacteria;p__Actinobacteria;c__Acidimicrobiia;o__Acidimicrobiales;f__;g__;s__			5.10714	0.765339	0.296987	0.769392	0.579556	0	33.1146	36.6995	14.6848	7.87641	9.6677	20.8039	18.4759	12.8836	16.7036	11.6179	23.2027	23.0603	10.7569	1.6267	7.29635	18.9636	20.2017	29.3555	12.6139	0.00967339	0	0	0.101687	0	0	0	0	0	0	0
QD_2010_contig_19173125	91778	Complete	169	7	Viruses;Duplodnaviria;Heunggongvirae;Uroviricota;Caudoviricetes	Lysogenic (temperate)	d__Bacteria;p__Thermotogae;c__Thermotogae;o__Kosmotogales;f__;g__;s__			1.31998	27.8654	9.53686	14.1355	1.45745	7.6361	1.46441	8.28525	6.71682	30.6505	39.4579	2.79056	2.11759	1.1354	0.833906	3.04953	4.80386	1.89659	2.87644	39.3718	3.07341	0.373337	0.253991	0.761975	1.83732	1.82843	1.87758	0.00924714	1.38073	0.272972	1.24237	12.111	0	0	0.178416	0
QD_2010_contig_19184718	11896	Low-quality	12	1	Unclassified	Lytic (virulent)	d__Bacteria;p__Chloroflexi;c__Anaerolineae;o__;f__;g__;s__			3.6612	9.99514	56.4064	12.0325	7.55606	24.9114	8.97618	2.28914	8.09053	30.7212	7.40241	0.296825	2.45378	1.49418	16.2127	0.858938	2.53846	2.62321	3.64667	7.82549	9.60532	0.594092	0.469095	1.21659	10.324	4.3018	10.5405	2.26224	0.231673	0	1.12621	25.286	0.0471615	1.46399	0.355173	0
QD_2010_contig_19264702	39369	Low-quality	53	30	Viruses;Duplodnaviria;Heunggongvirae;Uroviricota;Caudoviricetes	Lytic (virulent)				0.188893	1.20229	4.36839	4.02187	4.3156	4.01602	23.4366	9.748	7.76364	8.57562	20.1232	16.2962	24.6427	16.264	3.39122	9.44507	13.4596	29.0509	3.60592	3.97648	1.63572	2.83844	3.42553	4.46066	0.512421	1.28944	0	6.98242	12.3744	9.73232	0	0.534499	1.30091	1.3567	0.948726	0.443658
QD_2010_contig_19452100	10752	Low-quality	18	4	Viruses;Duplodnaviria;Heunggongvirae;Uroviricota;Caudoviricetes	Lytic (virulent)				0.823633	6.02674	1.74564	3.29396	1.25886	5.08431	6.7634	6.50114	7.25465	15.362	18.4264	29.4617	8.01335	4.90407	2.81462	45.9017	49.7682	16.7684	7.84172	12.7583	28.9322	12.7232	11.4624	13.5639	0.564276	0.565441	4.51354	29.3918	65.1503	91.1225	5.14487	9.23447	2.84165	6.37539	5.45146	4.37912
QD_2010_contig_19541036	23198	Low-quality	38	12	Viruses;Duplodnaviria;Heunggongvirae;Uroviricota;Caudoviricetes	Lysogenic (temperate)				1.85296	1.62135	0.100649	1.14819	4.13331	4.05601	13.2359	14.7515	6.39854	1.52474	9.86391	2.9774	10.7263	4.80414	4.98114	3.88319	5.70383	4.6673	4.30056	1.25313	2.54323	1.48534	0.534913	5.18373	1.83917	0.69907	0	0.036377	1.3248	0.226944	1.19938	0.166123	0.296444	0.247498	0.951716	1.83053
QD_2010_contig_19629059	50943	Medium-quality	65	30	Viruses;Duplodnaviria;Heunggongvirae;Uroviricota;Caudoviricetes	Lytic (virulent)	d__Bacteria;p__Proteobacteria;c__Alphaproteobacteria;o__Rhodobacterales;f__Roseobacteraceae;g__Roseobacter;s__			4.66832	0.32249	1.90732	1.05731	14.9877	26.7228	11.4059	34.2076	14.0308	14.231	18.9367	4.23587	25.1685	12.6926	11.9196	6.13708	6.17349	8.59401	17.2734	11.1171	3.70207	2.57543	4.33762	2.0453	5.34957	14.1072	1.57744	16.7428	5.37743	1.74855	12.296	5.44616	4.37475	11.057	9.70338	21.0084
QD_2010_contig_19950888	64711	Low-quality	71	40	Viruses;Duplodnaviria;Heunggongvirae;Uroviricota;Caudoviricetes	Lytic (virulent)				1.77397	1.65366	5.51459	3.95896	6.38415	7.38875	34.4321	12.5362	12.335	10.9996	25.0796	25.8676	30.7098	24.1774	5.43457	12.6149	17.557	40.9383	5.49929	4.39657	2.57108	4.07839	4.74089	7.69393	0	1.81921	0	9.06541	17.0579	13.6519	0.0928303	1.16402	1.28626	0.837177	1.16368	1.1685
QD_2010_contig_19957617	13375	Low-quality	26	2	Viruses;Duplodnaviria;Heunggongvirae;Uroviricota;Caudoviricetes	Lysogenic (temperate)				2.17065	0	0	0	3.40509	9.88876	18.0731	11.7494	8.06518	1.1546	13.0341	2.62073	20.1548	13.738	1.08043	2.52447	4.41535	6.29033	10.3509	1.45185	1.65718	1.40096	1.59126	2.34934	0	0.22484	0	0	0	0	0	0	0	0	0	0
QD_2010_contig_20023567	11243	Low-quality	16	2	Viruses;Duplodnaviria;Heunggongvirae;Uroviricota;Caudoviricetes	Lytic (virulent)				0.908954	0.226503	1.02238	1.37856	2.98136	5.59127	5.03822	14.1838	5.90492	8.35971	12.3121	13.2386	4.45412	4.61049	3.66482	6.69646	14.4921	14.2848	6.13656	12.7806	4.93383	9.28646	13.7197	7.68325	1.95824	4.24528	2.86488	21.9236	10.8281	4.71531	2.95023	2.37552	6.16252	15.304	7.21518	21.4117
QD_2010_contig_20081150	77007	Low-quality	139	6	Viruses;Duplodnaviria;Heunggongvirae;Uroviricota;Caudoviricetes	Lysogenic (temperate)	d__Bacteria;p__Bacteroidetes;c__Flavobacteriia;o__Flavobacteriales;f__Flavobacteriaceae;g__Lutibacter;s__			0.710616	16.3825	7.54352	3.30671	0.166914	9.52221	1.51095	1.23764	1.33059	28.3451	24.7076	2.94646	0.608062	1.11576	1.19374	3.96469	1.15121	1.22153	2.05855	34.6084	5.84765	0.259685	0.0744046	0.159258	0.288716	1.71677	1.0902	0	1.04043	0	0	3.16161	0	0	0	0
QD_2010_contig_20087966	13548	Low-quality	20	5	Viruses;Duplodnaviria;Heunggongvirae;Uroviricota;Caudoviricetes	Lytic (virulent)	d__Bacteria;p__Thermodesulfobacteria;c__Thermodesulfobacteria;o__Thermodesulfobacteriales;f__;g__;s__			4.97459	3.33541	4.42127	3.43369	4.29549	2.59149	13.8143	11.5827	10.2883	5.01519	6.45175	17.0317	7.48608	11.3272	19.7577	20.3745	11.4227	12.9758	5.36095	5.09997	4.40493	3.74337	6.74547	7.51457	5.73884	1.03518	7.60647	5.7838	12.5911	10.4879	4.96904	3.6446	18.2504	17.9583	13.2394	13.6275
QD_2010_contig_20106453	19022	Low-quality	16	7	Viruses;Duplodnaviria;Heunggongvirae;Uroviricota;Caudoviricetes	Lytic (virulent)				3.01749	6.58538	1.38818	6.67536	1.98706	3.91157	8.80955	3.85249	2.07958	4.33283	5.4332	6.45005	7.97201	4.7788	5.64032	9.80001	5.36959	8.16814	11.999	8.53882	9.20385	8.54284	7.4583	11.6617	1.91112	1.78767	3.55989	4.41018	5.37144	12.5225	1.75811	5.45728	11.0511	7.03772	9.15619	6.522
QD_2010_contig_20117994	11075	Low-quality	7	4	Viruses;Duplodnaviria;Heunggongvirae;Uroviricota;Caudoviricetes	Lysogenic (temperate)				23.9611	17.3612	0	23.5272	24.211	1.3564	31.7349	4.35268	5.17639	0	0.892862	0	22.0061	7.47672	21.3256	0	0	0.730108	6.51707	0.649607	0	0.0189386	0	3.52029	12.5224	8.20943	0	0	0	0	12.2171	0	0	0	0	0
QD_2010_contig_20131338	6367	High-quality	6	1	Unclassified	Lytic (virulent)				0	0	0	0	0	63.4466	0	32.0048	0	0.51404	420.435	0	0	0	0	0	9.95828	0	0	0	0	0	0	0	0	0	0.17046	4.41967	0	0.179882	0	0	0	0	134.149	0
QD_2010_contig_20196984	13003	Low-quality	18	3	Viruses;Duplodnaviria;Heunggongvirae;Uroviricota;Caudoviricetes	Lytic (virulent)				0	0.581765	2.11641	1.44484	2.87784	0.619166	14.2909	7.95018	8.0196	4.81335	13.3632	21.1675	10.5018	7.88099	2.33601	7.91971	15.4442	22.2679	4.07605	4.58161	6.05646	11.3129	14.4236	15.555	0.271572	3.20498	0.575802	16.1455	9.28652	9.6808	0.75979	0.287261	10.8632	6.48989	4.55044	12.9866
QD_2010_contig_20214156||0_partial_1	19095	Low-quality	17	2	Viruses;Duplodnaviria;Heunggongvirae;Uroviricota;Caudoviricetes	Lysogenic (provirus)	d__Bacteria;p__Bacteroidetes;c__;o__;f__;g__;s__			12.2431	15.4443	67.4504	12.5719	9.15538	36.0976	9.1862	0.841213	8.04374	69.5177	12.6919	1.04787	2.35432	5.90454	14.101	2.54259	5.94985	3.46759	8.81369	8.41181	3.54611	0	0	0.236042	4.16531	0	8.7383	0	0.250834	0	0	25.5073	0	0	0	0
QD_2010_contig_2022911	11859	Low-quality	29	2	Viruses;Duplodnaviria;Heunggongvirae;Uroviricota;Caudoviricetes	Lytic (virulent)				18.612	1.46727	28.6515	5.28289	1.99352	14.4358	1.61066	0.754028	0.687887	36.6287	0.657764	0	0.193734	1.56018	13.607	1.08257	2.35411	3.12042	5.02219	0.684982	4.18831	1.20953	0	1.91958	14.935	5.77621	1.80867	0	0	0	4.3506	8.99421	0	0	0	0
QD_2010_contig_20304154	10290	Low-quality	13	2	Viruses;Duplodnaviria;Heunggongvirae;Uroviricota;Caudoviricetes;Crassvirales	Lytic (virulent)				6.59538	7.46062	13.9539	11.7059	4.58475	14.9716	2.37399	0.853193	1.78758	44.0601	18.5482	1.57238	0.7272	3.81923	9.66481	2.51313	3.88477	2.62121	1.03842	18.4339	14.4396	1.42015	1.53895	3.71283	9.15881	4.53027	13.1109	0.595377	1.18359	0	0.535073	13.5517	0	0	0.0589028	0
QD_2010_contig_20453430	16053	Low-quality	20	5	Viruses;Duplodnaviria;Heunggongvirae;Uroviricota;Caudoviricetes	Lysogenic (temperate)				8.36804	9.32082	0.123724	4.51737	2.45895	2.08776	12.0735	7.27551	4.03091	2.24376	3.91984	2.05296	16.4038	4.30645	6.18167	1.79591	3.05151	3.79013	5.97079	2.73758	3.95348	3.79869	4.425	8.34905	3.31568	8.82601	1.26882	0	0.112515	0.768659	3.78997	0.604959	0	0.951817	1.05639	0
QD_2010_contig_20461837	23175	Low-quality	51	2	Viruses;Duplodnaviria;Heunggongvirae;Uroviricota;Caudoviricetes	Lysogenic (temperate)				2.21482	7.32871	10.3843	6.5047	0.102203	16.7037	0.112302	1.0107	0.451779	34.2929	13.3173	1.16507	0.440171	0.766302	0	1.64836	4.60117	4.40099	0	24.2377	7.48429	0	0.25475	0.566996	0	0	0	0	1.20327	0	0	8.74653	0	0	0	0
QD_2010_contig_20495571	22177	Low-quality	26	3	Viruses;Duplodnaviria;Heunggongvirae;Uroviricota;Caudoviricetes	Lytic (virulent)	d__Bacteria;p__Firmicutes;c__Clostridia;o__Halanaerobiales;f__Halanaerobiaceae;g__Halanaerobium;s__			1.28558	5.20321	3.36658	2.28631	2.50995	1.34884	3.93822	3.01855	3.42292	7.07744	7.07959	4.11293	3.97377	4.975	2.4617	3.83545	12.3236	4.17417	5.37929	0.487991	7.11999	3.19209	1.2272	5.84683	0.601465	2.55543	12.1603	0	0.684607	0.402229	5.06124	1.56698	0	0	0.293987	0
QD_2010_contig_20612624	10825	Low-quality	24	1	Viruses;Duplodnaviria;Heunggongvirae;Uroviricota;Caudoviricetes	Lytic (virulent)				30.0651	44.3675	11.4614	33.6361	19.7169	14.7944	31.1816	50.6813	18.186	19.4101	43.9871	28.6903	57.3616	41.7673	34.7434	35.9599	50.0442	51.0604	52.8446	31.9483	51.4325	40.5411	43.4284	67.5447	18.6332	13.4501	16.3274	16.7393	25.9932	27.963	24.1878	14.3818	34.4598	37.0143	30.0964	32.9374
QD_2010_contig_20620936	11728	Low-quality	16	3	Viruses;Duplodnaviria;Heunggongvirae;Uroviricota;Caudoviricetes	Lytic (virulent)				4.01799	23.5336	2.03756	7.99012	1.617	1.9491	22.7196	14.9175	12.2637	6.50774	47.9145	42.9297	12.5909	20.6236	18.2421	28.3531	54.6642	62.1654	19.8413	18.8041	35.2792	24.9327	14.8795	35.205	7.6593	1.73527	19.749	1.17759	8.54208	15.4833	0	12.8731	0	0.737158	4.95887	0.769501
QD_2010_contig_20652577	25059	Low-quality	39	7	Viruses;Duplodnaviria;Heunggongvirae;Uroviricota;Caudoviricetes	Lysogenic (temperate)				2.73157	7.66707	2.14715	11.7243	3.78902	13.2594	5.90097	6.21715	13.5672	10.022	28.6649	10.0928	5.35418	10.6325	10.5979	14.4682	20.0249	20.4697	15.4437	28.4619	31.1229	6.07627	4.39366	8.45646	5.81734	1.73151	17.8047	1.75275	4.16056	2.85325	4.76845	37.9269	0.213576	2.94883	4.43935	1.87812
QD_2010_contig_20682962	68285	Medium-quality	80	14	Viruses;Duplodnaviria;Heunggongvirae;Uroviricota;Caudoviricetes	Lysogenic (temperate)	d__Bacteria;p__Firmicutes;c__Clostridia;o__Eubacteriales;f__;g__;s__			5.54948	3.58913	3.8677	9.97168	3.67784	9.49534	4.73388	12.8538	5.22028	7.76797	7.75007	15.157	5.40671	4.59556	3.16172	8.67477	14.7519	11.8855	2.83283	6.80043	8.98919	8.50406	6.47453	8.02923	2.01129	2.16313	17.3666	12.758	12.4151	7.69009	2.96405	12.31	1.03912	3.76647	3.75894	3.06244
QD_2010_contig_20804	34732	Low-quality	27	2	Viruses;Duplodnaviria;Heunggongvirae;Uroviricota;Caudoviricetes	Lytic (virulent)				1.54209	4.1596	1.66594	2.30124	1.74008	3.57179	4.4193	4.90007	2.68628	5.57129	7.89532	4.19558	11.4729	5.04876	2.89924	8.14069	8.09189	5.32095	8.41351	8.52206	6.61665	6.87351	4.27562	7.85805	4.69462	4.74435	7.25198	1.85163	5.6345	7.8317	5.69654	5.2022	4.29909	3.69361	4.30764	3.80603
QD_2010_contig_20854269	26698	Low-quality	42	8	Viruses;Duplodnaviria;Heunggongvirae;Uroviricota;Caudoviricetes	Lytic (virulent)	d__Bacteria;p__Proteobacteria;c__Deltaproteobacteria;o__Desulfobacterales;f__Desulfobulbaceae;g__;s__			1.19473	3.89694	6.8429	1.98666	3.30043	2.00135	2.9134	3.88219	10.429	4.50959	17.5712	35.5934	5.19847	6.79347	3.87804	40.7463	31.8253	8.6444	21.1189	10.7729	22.5429	17.3396	19.4189	22.9555	1.00274	0.960828	3.93689	9.31056	22.2542	25.1391	3.10809	3.5656	1.10697	1.13841	1.58663	1.8101
QD_2010_contig_20863887	13355	Low-quality	28	3	Viruses;Duplodnaviria;Heunggongvirae;Uroviricota;Caudoviricetes	Lytic (virulent)				0.856941	3.62757	1.40993	1.62231	3.69331	4.1416	4.5171	5.02363	4.45643	9.94861	14.3402	25.855	4.33942	2.64921	2.1656	44.4413	47.6334	11.7863	4.36868	17.011	27.2699	12.1911	9.3796	13.3842	0	0.52734	2.3126	29.4041	60.3085	73.3347	4.45791	6.75289	5.55032	4.46505	4.88771	5.55797
QD_2010_contig_20892007	61147	Medium-quality	59	11	Viruses;Duplodnaviria;Heunggongvirae;Uroviricota;Caudoviricetes;Crassvirales	Lytic (virulent)	d__Bacteria;p__candidate division WWE3;c__;o__;f__;g__;s__			5.60181	19.0914	2.71358	9.99086	4.58981	4.03496	6.18929	6.55497	6.00696	5.90524	43.7528	6.11196	5.07563	8.60195	26.0775	9.67982	5.05241	3.18371	11.0543	67.6938	20.7877	1.69817	1.5314	3.58609	20.3953	6.13632	19.825	1.56603	2.69175	2.19854	10.1449	34.9894	0	0.067293	0.530145	0.362056
QD_2010_contig_20966829	21452	Low-quality	12	10	Viruses;Duplodnaviria;Heunggongvirae;Uroviricota;Caudoviricetes	Lytic (virulent)				0.519757	0	9.61396	0.492159	3.20093	0.725924	11.0941	8.3308	4.34939	11.9453	16.7861	16.5441	5.91026	5.16277	1.86798	7.072	8.9499	13.5682	0.3508	2.50334	1.93235	3.25941	4.10443	3.04101	0	0.802801	0	10.5728	16.3762	8.35434	0.29192	0.760919	4.94601	1.56709	2.72808	5.38335
QD_2010_contig_21046338	11705	Low-quality	20	7	Viruses;Duplodnaviria;Heunggongvirae;Uroviricota;Caudoviricetes	Lytic (virulent)				0	0	0	0	0	0.533377	13.8734	19.0212	4.09706	4.49389	6.61657	0	19.3178	13.0762	9.67324	9.202	3.68138	3.68449	12.2351	3.20219	11.7489	7.39767	13.5545	17.2569	3.09718	14.7518	2.01226	0.281827	0.0201657	0	1.29509	0.618145	0	0.188474	0	0
QD_2010_contig_211359	10421	Low-quality	15	5	Viruses;Duplodnaviria;Heunggongvirae;Uroviricota;Caudoviricetes	Lytic (virulent)				5.73683	3.66373	3.10696	2.30267	5.27639	3.69683	5.21188	10.6498	5.42549	6.44328	11.2171	12.8094	8.69094	12.0926	5.99415	11.1129	11.8078	11.7494	5.56816	4.35062	5.5479	8.10613	9.16381	10.249	2.65678	4.32253	2.8135	10.0728	8.76671	11.1817	3.65701	8.24549	12.6296	12.4174	10.953	10.6653
QD_2010_contig_21157870	14109	Low-quality	18	4	Viruses;Duplodnaviria;Heunggongvirae;Uroviricota;Caudoviricetes	Lysogenic (temperate)				1.66991	8.19318	1.93252	4.17121	1.10875	4.75583	3.88825	3.48596	4.89469	2.60108	15.2252	16.4616	3.81835	5.06534	4.12896	19.4811	11.0416	6.81722	5.31601	19.1569	7.90902	3.63398	1.9835	3.9902	0	0.146993	6.12415	7.30815	10.3746	15.0761	0.860945	6.72478	1.06389	2.81833	1.26937	2.5694
QD_2010_contig_21189833	20520	Low-quality	24	1	Viruses;Duplodnaviria;Heunggongvirae;Uroviricota;Caudoviricetes	Lytic (virulent)				8.35448	53.3972	6.26571	32.0504	6.71453	3.63647	3.05501	11.5924	10.2516	8.6765	23.8977	0.888838	3.82079	5.73611	4.10238	0.994983	2.25382	4.30208	6.6375	8.94672	6.52074	1.11928	0.881349	6.26437	1.5633	2.65951	2.50587	0	0.145456	0.556667	12.4723	8.74183	0	0.0345448	0	0
QD_2010_contig_21209698	21005	Low-quality	46	5	Viruses;Duplodnaviria;Heunggongvirae;Uroviricota;Caudoviricetes	Lysogenic (temperate)				0.653924	0	2.21071	0	1.20658	4.92334	6.89588	3.80435	7.55986	3.65445	11.4979	17.3933	6.92083	6.61938	8.78987	22.2847	14.4514	8.04445	6.37776	7.48356	4.69148	4.76372	1.73614	2.49861	3.21059	2.99656	3.84585	2.06137	4.75159	3.50214	2.95204	5.62284	8.24417	14.5771	6.66481	3.11971
QD_2010_contig_21275893	10092	Low-quality	17	2	Viruses;Duplodnaviria;Heunggongvirae;Uroviricota;Caudoviricetes	Lytic (virulent)				8.68274	12.1215	7.89461	10.1133	11.6255	8.22435	5.86276	5.93291	6.70138	10.7488	7.53045	8.89941	7.97947	8.65577	7.3035	11.3148	7.38958	14.2669	8.0686	11.5376	9.84788	6.17467	4.28677	3.76586	10.9709	9.72883	11.5089	17.4917	12.7105	19.4061	13.3747	13.7716	5.96947	4.5338	7.7331	5.09492
QD_2010_contig_21289354	19143	Low-quality	27	2	Viruses;Duplodnaviria;Heunggongvirae;Uroviricota;Caudoviricetes	Lytic (virulent)				3.43746	2.30174	3.17121	2.55964	4.93146	1.18784	9.93801	4.77044	4.2935	4.53117	6.01734	8.40562	9.20377	5.50556	6.89231	8.30954	7.04565	5.22405	11.9488	7.43033	7.26078	5.2561	4.87477	6.34589	2.93401	4.81055	1.46263	3.22866	5.68464	8.03178	6.71067	2.53906	3.45537	3.69288	4.04978	3.44248
QD_2010_contig_21308047	14800	Low-quality	17	4	Viruses;Duplodnaviria;Heunggongvirae;Uroviricota;Caudoviricetes	Lytic (virulent)				3.94539	1.0079	0.242818	2.83725	2.99704	12.5028	4.08992	5.68987	8.1654	9.28676	11.1311	3.07839	7.57536	5.86057	7.37137	1.26354	3.06559	7.6271	11.2122	3.77485	3.5929	1.53767	2.322	1.11149	1.88347	1.54479	3.15638	0.539212	0.507326	0	0.731585	0.082915	0	0	0	0
QD_2010_contig_21326395||full	15055	Not-determined	15	0	Unclassified	Lytic (virulent)				18.0647	3.49887	18.1271	14.1001	6.44845	29.418	5.78844	2.99812	8.80691	26.2356	5.72339	6.35266	4.0117	1.64363	10.2815	5.02675	8.2027	8.69844	6.19161	5.73078	24.7937	1.46581	2.09549	2.27632	8.1905	3.04412	27.2995	0.56014	2.02792	1.16995	0.970438	12.2504	0	0.884006	1.1826	0.667758
QD_2010_contig_21359211	14664	Low-quality	25	3	Viruses;Duplodnaviria;Heunggongvirae;Uroviricota;Caudoviricetes	Lytic (virulent)				1.34569	1.17968	0.593155	1.00302	1.68747	0.923621	6.90649	3.12595	1.74588	1.34154	2.64545	6.25399	3.30817	2.43319	1.41388	6.37483	4.942	5.36895	3.90374	2.36708	2.00021	0.999224	3.60314	3.66766	0.530128	0	0.834264	1.28851	2.90942	5.9492	0.86663	0.156288	5.04018	7.32501	6.07004	4.91817
QD_2010_contig_21397255	21612	Low-quality	13	1	Viruses;Duplodnaviria;Heunggongvirae;Uroviricota;Caudoviricetes	Lytic (virulent)				0.174073	0.858968	5.26457	2.48928	1.30115	2.3423	1.35117	2.40185	3.5067	13.5147	25.9966	4.99519	1.5311	0.627656	1.43475	5.92155	7.12878	1.91063	4.13315	21.1087	7.03642	0.166532	1.50664	0.941057	0	0.238602	0.169085	0	2.50704	1.17628	2.41829	5.99924	0	0	0	0
QD_2010_contig_21626463	6113	High-quality	4	2	Unclassified	Lysogenic (temperate)				1.98734	0	0.47978	0	4.15124	4.96865	6.39206	5.23047	5.05534	4.24987	12.8971	17.156	0.363291	0.384711	0.00813908	14.1872	9.57485	13.2764	0	1.89732	0	3.29311	3.30676	1.23637	0	0	0	6.55481	20.3154	17.4767	0	0.00674442	4.36775	1.97216	3.62403	2.39005
QD_2010_contig_21636313||full_1	10203	Low-quality	12	2	Viruses;Duplodnaviria;Heunggongvirae;Uroviricota;Caudoviricetes	Lysogenic (provirus)				16.8324	16.1246	82.1851	24.5477	17.6513	45.1837	8.11742	3.13419	15.8857	77.2352	12.6703	1.53149	5.88416	8.03301	20.2737	1.81758	6.33881	5.90654	12.5861	5.99504	4.57272	0.417256	0.817876	0.887078	11.8599	8.82453	19.6827	0.237911	1.35765	0.62437	11.504	26.6919	0	0.0974884	0	0
QD_2010_contig_21795898	11555	Low-quality	20	7	Viruses;Duplodnaviria;Heunggongvirae;Uroviricota;Caudoviricetes	Lytic (virulent)				0.857021	0	0.201134	2.19217	5.15581	11.2815	4.48799	16.7324	4.10564	7.35636	11.7814	6.55342	7.70466	6.99648	4.97725	5.31683	8.69653	11.3264	9.84979	14.0707	10.6155	9.40229	15.7572	9.70178	2.20896	3.9249	1.20146	14.1258	2.9603	0.639941	0.75449	4.33243	3.18496	8.08097	5.31942	9.58482
QD_2010_contig_21801441||0_partial_1	16525	Low-quality	19	6	Viruses;Duplodnaviria;Heunggongvirae;Uroviricota;Caudoviricetes	Lysogenic (provirus)	d__Bacteria;p__Planctomycetes;c__Planctomycetia;o__Planctomycetales;f__;g__;s__			27.8213	26.1507	43.2933	26.8142	11.816	33.363	3.12651	5.24247	10.4135	48.5012	19.3059	6.4126	10.1934	6.20943	11.6183	7.76602	7.06723	4.47077	11.7909	18.3844	18.7804	0.829944	1.17459	4.61361	7.31879	11.3132	11.5961	0.377274	1.72848	1.08213	4.61338	21.5284	0	0.482895	0.280835	0.399998
QD_2010_contig_21912343	45496	Medium-quality	67	2	Viruses;Duplodnaviria;Heunggongvirae;Uroviricota;Caudoviricetes	Lytic (virulent)				2.78077	8.53697	1.68164	10.1425	3.18289	12.264	5.74115	5.72126	14.1298	9.71496	31.0482	11.3341	5.3609	10.1381	11.1175	15.2956	22.0711	18.9977	14.3224	26.5333	29.0962	5.71846	4.61553	9.22585	6.16132	1.72472	17.4632	1.43952	4.67978	2.38483	4.85375	40.2482	0.263935	2.62744	4.41061	1.3517
QD_2010_contig_21934231	41300	Complete	53	32	Viruses;Duplodnaviria;Heunggongvirae;Uroviricota;Caudoviricetes	Lytic (virulent)				28.2122	16.0104	0.619952	21.3929	14.6424	20.5769	18.1522	2.69157	8.68312	3.86355	34.5938	1.77707	21.8189	19.1784	62.3874	5.55885	17.9141	8.25453	16.5107	39.027	13.1455	4.29078	1.44719	17.8595	25.4622	10.2933	15.4278	0	0	0	11.0233	32.8216	0	0	0	0
QD_2010_contig_21935989	16035	Low-quality	19	1	Viruses;Duplodnaviria;Heunggongvirae;Uroviricota;Caudoviricetes	Lytic (virulent)				10.382	2.54598	23.8634	8.12631	4.32327	24.4	6.94842	4.4083	7.45446	24.1135	14.9812	7.97272	9.52558	6.49724	28.2194	5.63976	9.02348	3.99676	18.2084	29.2496	32.9524	4.71171	4.35351	9.23843	15.9626	11.7543	8.71301	0.986723	7.32156	3.53294	4.67319	22.2739	0.504854	1.3937	0.709509	0.410608
QD_2010_contig_21968363	21656	Medium-quality	23	8	Viruses;Duplodnaviria;Heunggongvirae;Uroviricota;Caudoviricetes	Lytic (virulent)	d__Bacteria;p__Proteobacteria;c__Gammaproteobacteria;o__;f__;g__;s__			6.86067	0.338853	0	3.81526	26.0938	21.9688	15.8605	4.39686	8.24578	2.37555	42.7057	0.765194	17.4472	5.98324	2.08218	0.8971	12.207	12.3782	21.597	100.154	2.16947	2.21943	4.7381	2.0905	0.605428	0.396691	0	0	0.18033	0	0	0	0.116941	2.79231	0.246364	0
QD_2010_contig_21975452	13761	Low-quality	3	2	Viruses;Duplodnaviria;Heunggongvirae;Uroviricota;Caudoviricetes	Lytic (virulent)				0.802129	0	11.8194	0.424325	0.737157	10.1718	1.7202	1.06609	2.3681	30.3005	31.8431	2.24965	2.78455	1.28417	0.228945	3.97525	7.06346	3.02733	0.881523	42.8088	2.38677	0	0.0203705	1.36217	0.00279519	1.41558	0	2.03483	3.16497	2.17701	1.12471	18.2357	0	0	0.710245	0.194249
QD_2010_contig_21997574	12073	Low-quality	13	4	Unclassified	Lytic (virulent)				36.6549	48.1645	39.9309	44.2145	6.38059	32.1817	15.1414	3.69543	15.1062	40.5757	18.6556	0.773813	15.9797	9.65325	31.4072	3.15067	4.96714	8.00259	11.9177	10.8878	7.28495	0.621597	0	0.904891	23.2336	16.2549	15.0156	0	0	0.00607443	13.7054	22.7392	0	0.0526918	0	0
QD_2010_contig_22025720	19668	Low-quality	24	9	Viruses;Duplodnaviria;Heunggongvirae;Uroviricota;Caudoviricetes;Crassvirales	Lytic (virulent)				4.62788	0	15.3489	2.26763	2.12875	36.8681	1.22165	1.10678	2.25328	57.3617	30.5211	1.5517	1.74921	0.360163	0.727097	5.55157	9.35342	5.18087	24.3878	48.1365	24.0035	1.4075	1.90249	1.8469	0.746984	13.1027	5.24807	0	0.714181	0	1.44878	25.3906	0	0.953156	0.186211	0
QD_2010_contig_22088267	12803	Low-quality	18	5	Viruses;Duplodnaviria;Heunggongvirae;Uroviricota;Caudoviricetes	Lytic (virulent)				18.8044	9.22266	2.15189	8.89648	6.86182	2.86969	16.0811	12.4472	2.52446	2.3119	3.43541	0.407786	18.5859	12.2355	13.9223	0.966913	1.35835	5.01847	10.8358	1.52747	1.68977	2.615	2.42606	7.2916	6.01039	2.58514	3.46715	0	1.56279	0.707231	1.75799	0	0	1.02747	0.260956	0
QD_2010_contig_22264208	26630	Low-quality	39	8	Viruses;Duplodnaviria;Heunggongvirae;Uroviricota;Caudoviricetes	Lysogenic (temperate)	d__Bacteria;p__Proteobacteria;c__Gammaproteobacteria;o__;f__;g__;s__			1.3133	0	1.17108	0	1.02092	0.675385	3.95198	6.2414	3.06909	0.954385	2.40682	7.8484	2.46863	2.3693	2.40314	5.48871	4.91944	3.68164	1.22394	0.389017	0.502539	1.44	3.68966	1.45352	0	0.390729	0	3.64048	2.59964	3.10818	0.470945	0	10.7549	12.8479	10.7665	12.6385
QD_2010_contig_22334783	10900	Low-quality	9	1	Viruses;Duplodnaviria;Heunggongvirae;Uroviricota;Caudoviricetes	Lytic (virulent)	d__Bacteria;p__Proteobacteria;c__Gammaproteobacteria;o__;f__;g__;s__			2.33071	2.71177	1.66814	4.52683	6.0617	9.38911	3.10525	7.3982	3.8374	6.48938	9.8185	2.76752	3.63468	2.7471	4.54058	7.25807	3.95413	4.93906	6.83272	9.29702	7.48156	7.92537	11.1633	7.30931	3.02952	3.93383	6.19193	8.81307	3.30128	1.93596	2.33953	6.88302	1.178	5.0855	2.34386	8.12574
QD_2010_contig_22380848	10461	Low-quality	7	1	Viruses;Duplodnaviria;Heunggongvirae;Uroviricota;Caudoviricetes	Lytic (virulent)				1.45195	8.77793	1.37829	4.82818	5.176	0	3.08964	1.43336	7.70414	0.6909	21.7133	11.0479	5.45405	12.9215	10.3836	7.4963	5.57102	2.03796	7.96057	36.3625	2.99182	0.41687	0.868037	2.41163	0.387424	0	6.63415	0	0	1.28156	1.57856	5.00081	0	0	0	0
QD_2010_contig_22433655	46820	Medium-quality	58	11	Viruses;Duplodnaviria;Heunggongvirae;Uroviricota;Caudoviricetes	Lysogenic (temperate)				13.5182	24.645	7.11	16.4136	12.349	12.2406	18.9761	22.5445	11.8925	19.3238	21.3031	23.356	28.5619	20.4991	20.5295	27.6397	28.3823	25.4778	35.9832	36.0945	42.3755	36.1705	32.9087	41.9828	18.3388	19.547	19.9784	19.7912	24.6692	29.3189	24.4084	16.8824	27.2216	25.1149	22.7555	24.5488
QD_2010_contig_22433726	11034	Low-quality	9	2	Viruses;Duplodnaviria;Heunggongvirae;Uroviricota;Caudoviricetes	Lytic (virulent)				1.06301	3.64357	0.859641	3.58707	0.399622	2.97958	1.78303	1.74919	6.36488	3.57952	21.5821	7.00725	0.990088	1.22742	4.38438	6.25633	8.17331	4.30014	9.03977	28.1107	5.30339	1.46293	0.632036	0.851666	2.957	1.42099	14.435	1.16926	5.96708	7.05039	1.1219	12.8171	0	0.865803	0.998659	1.68433
QD_2010_contig_22626801	24878	Low-quality	15	1	Viruses;Duplodnaviria;Heunggongvirae;Uroviricota;Caudoviricetes	Lytic (virulent)				6.92409	9.3654	0.822764	13.1899	1.94378	7.23288	5.78528	9.55198	8.79832	5.74447	23.4699	10.9251	7.36896	8.98276	10.5413	12.858	16.3816	10.214	5.61376	18.4898	8.23743	2.64374	2.35938	5.80588	4.88383	1.45338	11.0448	0.397233	3.67815	2.5253	5.58883	19.4016	0.286618	0.402766	1.52916	0.665157
QD_2010_contig_22783002	13293	Low-quality	13	7	Viruses;Duplodnaviria;Heunggongvirae;Uroviricota;Caudoviricetes	Lytic (virulent)				2.40229	0.419141	0	1.15237	0.358741	0	6.27489	12.9288	2.98863	2.45433	12.6859	3.28561	5.79194	7.79543	3.36577	7.19886	9.789	6.96973	1.91184	1.03292	3.97314	4.09043	4.27702	4.53291	0	0	1.0005	0.338443	0.797856	0	0.606487	0	0	0	0.0681626	0
QD_2010_contig_22877386	14264	Low-quality	14	1	Viruses;Duplodnaviria;Heunggongvirae;Uroviricota;Caudoviricetes	Lytic (virulent)				2.42394	1.84261	3.49421	3.4953	4.03877	4.96539	12.3151	6.06572	5.84638	5.28397	6.59894	8.59354	17.119	10.8278	6.98431	6.70855	7.72865	8.30214	7.50835	5.43539	4.26181	5.21234	3.4904	5.18062	6.14289	4.54819	7.3355	3.62115	5.43478	11.7019	4.65583	4.30061	1.51833	1.95437	1.76755	2.64252
QD_2010_contig_23016472	14434	Low-quality	23	5	Viruses;Duplodnaviria;Heunggongvirae;Uroviricota;Caudoviricetes	Lytic (virulent)				13.0032	10.8395	13.9043	41.7318	9.38084	14.6961	10.8929	4.47633	14.6547	19.011	14.6554	2.56043	8.19789	12.129	41.9509	8.06028	5.6172	9.24496	7.5263	37.7909	25.7909	1.85746	0	8.44849	28.8941	11.5913	26.3822	0.29225	0.1107	0.891818	7.68392	33.9166	0.00430933	0.596984	0.537574	0
QD_2010_contig_23066278	21481	Low-quality	32	6	Viruses;Duplodnaviria;Heunggongvirae;Uroviricota;Caudoviricetes	Lytic (virulent)				0.579422	1.82525	1.54961	1.26245	5.70301	1.79239	9.83026	10.5656	5.85172	5.60303	12.1964	22.6365	2.98515	7.1035	3.26171	11.4734	13.4669	15.4825	2.76797	6.53239	10.6692	11.9631	10.7353	13.717	0.384362	0.98745	3.34923	17.2004	22.6764	19.9496	1.96555	3.90883	9.8523	6.73783	7.3712	9.85153
QD_2010_contig_23067249||0_partial	23121	Low-quality	21	4	Viruses;Duplodnaviria;Heunggongvirae;Uroviricota;Caudoviricetes	Lysogenic (provirus)	d__Bacteria;p__Proteobacteria;c__Alphaproteobacteria;o__Rhodobacterales;f__Rhodobacteraceae;g__;s__			7.81305	18.1519	18.3091	12.7333	14.7547	11.2919	31.0068	16.5205	20.0551	10.5527	10.6105	20.7968	27.0111	29.1575	20.7907	21.9958	20.514	20.8613	18.3956	14.4266	14.4128	14.9469	10.4573	15.5032	24.6304	22.028	23.6142	12.1574	16.2658	16.3847	21.5117	12.3818	14.6793	17.3208	12.4582	12.1587
QD_2010_contig_23075581	12084	Low-quality	27	3	Viruses;Duplodnaviria;Heunggongvirae;Uroviricota;Caudoviricetes	Lytic (virulent)				0.0911747	3.97851	0.261338	1.60465	0.577306	2.15846	3.81722	1.51386	1.5268	2.45419	16.5388	9.40053	1.85349	1.54714	0.799569	7.81124	4.35667	2.34961	2.59322	9.80318	5.30993	3.82931	4.40237	6.7375	0.747531	0.844615	4.42251	6.811	8.38772	11.5845	1.45681	5.14411	1.64019	1.74	2.04394	3.77982
QD_2010_contig_23127104	17249	Low-quality	25	12	Viruses;Duplodnaviria;Heunggongvirae;Uroviricota;Caudoviricetes	Lysogenic (temperate)				29.3212	20.1614	0	25.9387	4.29184	2.61313	21.6654	27.9192	1.16848	0	5.02367	9.21523	21.1384	9.85194	12.2696	2.71093	9.99242	6.09431	4.64672	0.478009	0.101258	1.71162	3.60138	5.33706	9.15206	1.28225	0.510969	0	0	0	0	0	0	0	0	0
QD_2010_contig_23136130	12105	Low-quality	17	2	Viruses;Duplodnaviria;Heunggongvirae;Uroviricota;Caudoviricetes	Lysogenic (temperate)				21.4767	1.70586	22.5271	20.3177	3.60264	31.8797	4.31221	2.33104	1.74307	64.7987	3.08304	0.0755084	4.28369	2.54085	6.69454	3.69746	3.62373	8.87398	6.04417	3.32846	19.9678	1.10844	4.71123	3.08062	7.83115	9.98784	3.05599	0	0	0.401168	2.57753	2.06219	0	0	0.251202	0.247919
QD_2010_contig_23219998	14821	Low-quality	18	6	Viruses;Duplodnaviria;Heunggongvirae;Uroviricota;Caudoviricetes	Lytic (virulent)				0.88139	3.95337	0.732669	2.16965	2.23179	1.89553	3.08863	7.44033	2.39576	2.4086	5.29556	4.9087	8.79269	5.53806	2.53826	4.29813	7.18523	6.2724	2.48335	3.56755	3.30289	3.08756	2.33753	3.60578	1.12352	1.28805	0.732296	1.48354	3.7271	1.1843	3.19861	1.62465	2.34789	2.36332	0.849106	4.11064
QD_2010_contig_23273878	12792	Low-quality	28	2	Viruses;Duplodnaviria;Heunggongvirae;Uroviricota;Caudoviricetes	Lytic (virulent)				0	3.05373	3.80128	1.06229	0.487206	1.22246	0.725927	2.59601	6.97545	5.83511	10.4134	9.36843	0	5.1433	1.39063	17.8087	15.6389	4.55345	6.86074	3.7667	6.39884	0.929978	1.14317	5.20759	0	0.00976959	1.51908	4.65239	6.80049	18.1039	0	2.77108	0	0	0	0
QD_2010_contig_23399629	14102	Low-quality	22	4	Viruses;Duplodnaviria;Heunggongvirae;Uroviricota;Caudoviricetes	Lytic (virulent)				0.251521	0	0.280822	1.79599	1.60388	0.481403	5.94622	18.0776	5.39984	3.90538	5.82561	3.538	9.13434	5.69127	6.43111	3.20418	9.00024	9.77608	3.04551	4.4414	2.85586	8.08349	12.4077	11.972	0.248823	0.0401759	0.370294	1.78833	0.586374	0.502391	0.457066	0.40013	0	0.142296	0	0.490465
QD_2010_contig_23519622	38408	Complete	60	6	Viruses;Duplodnaviria;Heunggongvirae;Uroviricota;Caudoviricetes	Lysogenic (temperate)				0.0535648	0	5.34053	0.0515313	0.620869	1.58901	20.6389	6.84452	13.1884	8.29334	26.7644	31.3823	25.6393	24.3544	72.356	48.2689	24.7567	0.479581	18.1146	6.74792	23.3704	0.762838	0.529706	0.698182	17.1259	13.5757	1.68634	0	2.94629	1.17835	36.1163	3.03127	0	0	0	0
QD_2010_contig_23520556	16418	Complete	22	2	Viruses;Monodnaviria;Shotokuvirae;Cressdnaviricota;Arfiviricetes	Lytic (virulent)				0	0	0	0	0	0	12.9171	21.4136	36.5041	39.4718	0	0	0.551516	1.67859	0.00895011	0	0	0	0	0	0	0	0	0	0	0	0	0	0	0	0	0.306548	0.207556	0	0.390701	2.20086
QD_2010_contig_2427799	17784	Low-quality	28	7	Viruses;Duplodnaviria;Heunggongvirae;Uroviricota;Caudoviricetes	Lytic (virulent)				2.7793	1.68977	18.1092	2.45521	4.86917	3.38986	3.1065	3.7417	6.67006	27.2313	23.2676	6.84114	3.36828	2.40033	1.44063	6.3384	11.2258	10.2818	2.38575	13.2213	12.4481	7.84519	4.10507	7.72362	2.12721	10.4243	1.24499	3.12208	9.20447	6.02932	3.57599	6.01449	1.59177	1.24267	1.57393	0.838349
QD_2010_contig_2492969	72076	Low-quality	76	8	Viruses;Duplodnaviria;Heunggongvirae;Uroviricota;Caudoviricetes	Lytic (virulent)	d__Bacteria;p__Bacteroidetes;c__Flavobacteriia;o__Flavobacteriales;f__Flavobacteriaceae;g__Lutibacter;s__			0.714958	20.1681	8.39673	3.2621	0.387542	11.1627	1.92673	1.19742	1.36435	34.7715	31.7894	3.31751	0.903393	1.24593	1.71422	6.07892	1.53018	1.0459	2.83029	47.2219	8.04815	0.239174	0.137689	0.918187	0.189232	2.74074	1.64465	0	1.53897	0.165146	0.23175	3.57845	0	0	0	0
QD_2010_contig_2505870	29489	Low-quality	35	6	Viruses;Duplodnaviria;Heunggongvirae;Uroviricota;Caudoviricetes	Lysogenic (temperate)				30.9498	41.8841	10.0033	29.0549	26.5089	18.0587	27.7457	33.2435	22.5291	19.4221	36.3158	29.7064	50.0986	36.9655	30.2351	33.6833	38.3464	42.9566	53.6326	42.25	51.8804	36.7663	38.8943	56.9048	25.2187	21.9266	17.2478	17.362	24.3846	28.3879	26.5345	16.0772	26.8569	27.3595	21.4318	24.7247
QD_2010_contig_2517952	14778	Low-quality	24	7	Viruses;Duplodnaviria;Heunggongvirae;Uroviricota;Caudoviricetes	Lysogenic (temperate)	d__Bacteria;p__Proteobacteria;c__Epsilonproteobacteria;o__Campylobacterales;f__Sulfurovaceae;g__Sulfurovum;s__			9.03028	120.2	5.74515	42.9457	9.18634	15.5379	33.3984	46.8524	10.5928	23.3079	25.3442	29.6773	54.6553	41.7244	35.105	56.434	53.4295	23.556	56.6345	28.3001	124.383	33.9804	35.7275	46.7826	18.785	33.085	32.9183	21.318	35.5972	35.5235	65.0728	31.0895	76.4884	53.5598	56.3314	66.287
QD_2010_contig_2587617	11458	Low-quality	21	1	Viruses;Duplodnaviria;Heunggongvirae;Uroviricota;Caudoviricetes	Lysogenic (temperate)				9.17071	0	38.268	14.2487	1.00734	27.9853	0	0.219423	17.0764	73.1479	24.2342	0	1.74544	0	0.0626592	7.6999	7.19427	10.7813	0	8.32575	9.81462	0.657824	0	1.57482	0	0	1.79262	0.415947	0.127308	0	0	47.2949	0	2.16798	0	0.232964
QD_2010_contig_2697290	11906	Low-quality	15	2	Viruses;Duplodnaviria;Heunggongvirae;Uroviricota;Caudoviricetes	Lytic (virulent)				0.0848386	3.09631	1.22264	2.33974	0	2.71221	2.00901	1.97703	2.04735	2.59145	5.05993	9.85381	1.7059	0.854997	1.87924	8.37678	10.7632	4.61803	0.756651	1.16157	1.3071	0.602387	2.1423	1.64556	0.0210333	0.821003	0.538518	2.08916	5.04717	7.57924	2.68074	0.697878	0.949159	0.812241	0.504366	0.855927
QD_2010_contig_2701649	44253	Medium-quality	63	18	Viruses;Duplodnaviria;Heunggongvirae;Uroviricota;Caudoviricetes	Lytic (virulent)				9.59819	2.08161	0.819624	4.36744	3.76426	2.67266	11.1963	27.4353	4.60483	6.68007	7.73719	1.2034	16.3049	10.038	11.7645	3.83537	6.02876	4.58194	9.10215	5.63999	2.78296	2.20836	3.51919	4.7253	1.5243	7.79699	1.36893	0.90636	0.0358551	0	7.5167	1.18522	0.636472	1.70681	1.70771	3.46542
QD_2010_contig_2715226	15256	Low-quality	22	8	Viruses;Duplodnaviria;Heunggongvirae;Uroviricota;Caudoviricetes;Crassvirales	Lytic (virulent)	d__Bacteria;p__Bacteroidetes;c__Flavobacteriia;o__Flavobacteriales;f__Flavobacteriaceae;g__Seonamhaeicola;s__			1.86614	7.54296	2.67315	3.22882	5.97171	2.92739	2.44487	6.8025	3.72635	5.65083	5.87337	11.1572	4.11583	3.92718	5.98699	16.3011	9.18705	3.7471	2.77463	5.58732	7.16753	2.63356	3.18367	3.57495	4.77605	3.64881	5.51347	5.73126	10.058	15.2736	11.0045	4.11445	2.54786	1.97791	3.3023	3.78665
QD_2010_contig_2791960	13761	Low-quality	21	1	Viruses;Duplodnaviria;Heunggongvirae;Uroviricota;Caudoviricetes	Lysogenic (temperate)				2.20186	1.66973	4.11214	2.28409	4.69009	1.46044	4.1713	8.73286	5.42135	1.80705	6.69903	19.7929	6.61364	4.51119	6.21647	6.31086	14.117	14.6475	1.35614	2.27374	1.80322	3.17183	4.01235	2.99803	1.03003	0.758748	4.11081	1.5472	3.64497	3.37017	0.946862	2.02599	5.56285	11.4007	7.97756	5.52299
QD_2010_contig_2822540	5354	Complete	1	1	Unclassified	Lytic (virulent)				10.2022	0.491055	0	1.69192	3.9272	4.59058	41.8041	45.9357	11.3557	0.973878	7.9088	4.59876	25.5056	20.3277	7.55369	0.507835	0.768047	7.35593	3.25009	0	1.63812	0	0	1.57162	0	1.34893	0	0	0	0.867397	0	0	0	0	0	0
QD_2010_contig_2857403	15022	Low-quality	21	5	Viruses;Duplodnaviria;Heunggongvirae;Uroviricota;Caudoviricetes	Lytic (virulent)				1.54686	1.96706	2.87253	1.50398	0.905426	2.7134	4.69576	4.84598	2.48404	8.2893	7.09205	6.75245	5.02054	3.30773	3.81984	9.06154	6.96329	3.22983	2.44484	5.93504	2.36217	1.81886	1.73904	2.16605	2.24925	2.68243	1.06849	2.42131	2.66041	3.53025	2.86797	3.15881	3.53243	4.26841	2.03323	3.38697
QD_2010_contig_2917216	16931	Low-quality	21	9	Viruses;Duplodnaviria;Heunggongvirae;Uroviricota;Caudoviricetes	Lytic (virulent)				7.26852	3.81082	4.61849	12.2717	8.59548	6.65849	26.3467	26.7472	13.5059	4.85645	14.9317	7.01841	18.7704	15.6003	11.836	7.10134	15.9245	14.4205	13.653	11.8418	11.1023	6.55778	4.79358	13.7891	8.65097	3.30696	4.05018	0.541209	2.61422	1.2699	1.631	2.05793	0.364211	0.488213	1.44655	0
QD_2010_contig_2921379	11852	Low-quality	5	2	Viruses;Duplodnaviria;Heunggongvirae;Uroviricota;Caudoviricetes	Lytic (virulent)	d__Bacteria;p__Proteobacteria;c__Gammaproteobacteria;o__Xanthomonadales;f__;g__;s__			17.376	13.9982	1.26069	17.9338	7.32231	0.360952	13.3674	11.928	4.57562	0.48701	6.30442	0.433148	11.1234	5.33361	13.0016	0.0365184	0.352381	1.26145	2.42097	0	1.12265	0	0	2.35744	8.62192	5.5873	0.920517	0	0	0	4.30535	0	0	0	0	0
QD_2010_contig_2946927	28998	Low-quality	55	5	Viruses;Duplodnaviria;Heunggongvirae;Uroviricota;Caudoviricetes	Lytic (virulent)				14.5008	8.58555	0.593878	6.54128	16.9935	5.29447	18.8556	7.06222	8.88493	0	20.5071	7.26366	33.5086	25.1493	12.6721	5.37056	15.4194	26.8475	22.2456	15.8472	2.78841	5.14499	4.5023	20.591	6.95015	7.95937	0.913618	0	0.25185	0.802266	8.45968	0	0	0	0	0
QD_2010_contig_2955502	24962	Low-quality	29	4	Viruses;Duplodnaviria;Heunggongvirae;Uroviricota;Caudoviricetes	Lytic (virulent)	d__Bacteria;p__Thermodesulfobacteria;c__Thermodesulfobacteria;o__Thermodesulfobacteriales;f__;g__;s__			0	0	0	0	0.00650565	0	5.7092	22.4182	0.833922	1.70466	7.86712	0	11.5065	16.1753	20.5895	0.885413	0	0.431829	5.6304	6.38798	5.0612	2.72365	3.49902	1.36613	5.46521	9.05579	6.45375	0.149756	0	0	4.29291	0	0	0	0	0
QD_2010_contig_2991941	17166	Low-quality	32	5	Viruses;Duplodnaviria;Heunggongvirae;Uroviricota;Caudoviricetes	Lytic (virulent)				0	0	0	0	2.08734	0.344628	29.9544	22.8075	7.8522	8.33451	11.1838	20.5765	9.66773	10.4744	3.14897	6.88835	6.63267	9.94669	2.7758	6.12131	0.643717	0.73953	2.61148	1.03504	0	0	0	0.205387	3.74926	1.19552	0	0	0	0	0	0
QD_2010_contig_3038996||full	14238	Not-determined	15	0	Unclassified	Lytic (virulent)	d__Bacteria;p__Proteobacteria;c__Gammaproteobacteria;o__;f__;g__;s__			5.13129	6.92021	1.10013	4.09084	6.7973	3.40448	15.6298	13.3981	9.27547	4.22055	11.1037	4.67091	18.6151	12.6304	5.23771	6.16215	6.94487	7.28135	18.4315	6.87921	6.74202	9.60206	11.0279	14.6556	3.86198	2.90085	0	2.92223	0.42589	4.28148	0.125	0.561224	15.5947	11.4783	11.5422	9.06233
QD_2010_contig_3068329	7247	High-quality	4	3	Unclassified	Lytic (virulent)				0	0	0	0	0	0	5.92904	159.256	6.02087	4.74506	19.3685	17.6018	11.9738	34.9991	61.6026	99.3462	82.9091	44.5345	37.1147	15.5263	320.163	118.201	118.744	75.4059	10.0893	75.7665	59.652	0	0.502977	0	12.1913	0	0	0	0	0
QD_2010_contig_3087071	23467	Medium-quality	27	13	Viruses;Duplodnaviria;Heunggongvirae;Uroviricota;Caudoviricetes;Autographiviridae	Lytic (virulent)				5.04099	0.834286	0.562299	3.56666	7.69624	8.60122	18.4389	44.4872	8.40628	6.24332	14.1905	3.77849	18.9858	9.82512	7.39579	5.50583	7.20419	6.49912	13.6451	4.8974	5.7668	3.72743	4.42543	4.65171	0.492324	3.67182	1.85644	0	0	0	3.38807	0.930055	0	0.175311	0.342489	0.873723
QD_2010_contig_3102877	16723	Low-quality	30	3	Viruses;Duplodnaviria;Heunggongvirae;Uroviricota;Caudoviricetes	Lytic (virulent)				26.9508	5.02245	5.81065	16.7302	29.6678	10.7092	44.4904	107.022	33.6445	26.3563	33.7526	10.8363	128.484	83.1431	59.4794	19.6373	36.0293	46.0223	55.581	14.572	27.6862	31.8698	30.6842	69.4459	8.87348	19.8144	4.29853	3.92003	12.2279	4.10552	26.386	4.42415	4.57275	4.91141	3.76179	3.22588
QD_2010_contig_3191084	10681	Low-quality	7	5	Viruses;Duplodnaviria;Heunggongvirae;Uroviricota;Caudoviricetes;Crassvirales	Lytic (virulent)	d__Bacteria;p__Bacteroidetes;c__Flavobacteriia;o__Flavobacteriales;f__Flavobacteriaceae;g__Seonamhaeicola;s__			5.96115	42.9433	11.4544	19.1714	3.0454	16.2392	2.85813	6.39654	2.46701	27.4516	17.9484	3.87731	5.23681	3.86458	2.53131	7.99048	4.36371	5.52806	1.8446	35.2808	10.0274	3.58414	2.40162	1.23075	1.55435	2.59192	56.2202	6.66538	4.14039	12.1375	4.87928	42.5211	0.452597	1.67761	1.21693	0.984258
QD_2010_contig_3331013	37349	Medium-quality	56	21	Viruses;Duplodnaviria;Heunggongvirae;Uroviricota;Caudoviricetes	Lytic (virulent)	d__Bacteria;p__Deinococcus-Thermus;c__Deinococci;o__Trueperales;f__Trueperaceae;g__;s__			0	0	0	0	0	0	31.7391	23.7528	5.43687	1.69821	4.58032	5.9846	14.9183	15.29	6.06853	5.51942	5.86171	8.14498	3.3877	2.61153	5.21132	4.548	7.60574	5.56145	0	0.907921	0	0.793383	0.756863	2.43004	0	0	0	0	0.417436	0
QD_2010_contig_3636877	12464	Low-quality	16	2	Viruses;Duplodnaviria;Heunggongvirae;Uroviricota;Caudoviricetes	Lytic (virulent)				0.249621	0	6.89281	0.450782	0.191787	14.0814	0.0748287	0.104117	0.226824	24.2571	24.5251	2.49788	0.383573	0	0.383113	2.5866	2.48363	4.29746	0	19.6032	1.41223	0	0	0.799472	0	0	0	0	0.813702	0.784192	0	5.45243	0	0	0	0
QD_2010_contig_3710044	28736	Low-quality	31	8	Viruses;Duplodnaviria;Heunggongvirae;Uroviricota;Caudoviricetes	Lytic (virulent)				0.739087	0.862059	2.59269	0	5.01119	3.49515	7.75644	2.34386	7.31092	2.77636	14.6993	11.6962	8.31159	9.88697	4.55078	11.9568	15.1355	13.9775	7.85875	7.3973	1.79711	4.14036	3.03394	5.95176	0	0.114992	0.512449	5.55182	11.8228	14.9582	0.539881	0.937049	6.13981	3.1677	3.9013	4.49314
QD_2010_contig_3723603	25476	Low-quality	28	12	Viruses;Duplodnaviria;Heunggongvirae;Uroviricota;Caudoviricetes;Demerecviridae	Lytic (virulent)	d__Bacteria;p__Bacteroidetes;c__Flavobacteriia;o__Flavobacteriales;f__Flavobacteriaceae;g__Lutibacter;s__			0	0	0	0	3.42585	3.74354	8.00002	19.5095	4.04991	7.52164	9.22431	9.17971	5.6939	5.35659	3.6436	4.66764	10.1302	10.3426	3.80288	6.4696	1.82183	2.74329	5.56089	3.90456	0.332353	0.9907	0.441159	8.00849	5.62975	2.50004	0	1.49692	7.8134	12.2094	7.49674	26.3662
QD_2010_contig_3788587	11299	Low-quality	19	9	Viruses;Duplodnaviria;Heunggongvirae;Uroviricota;Caudoviricetes	Lysogenic (temperate)				7.91885	8.21195	5.82065	12.7375	16.1792	6.04285	4.14032	8.43821	4.82773	10.9523	7.87118	15.5932	4.53705	5.5353	6.23847	12.7604	14.5223	11.6567	4.37269	9.96592	23.2802	14.1274	9.81673	20.3153	1.18219	8.23208	10.4121	20.9716	28.3453	21.9892	12.7948	9.7835	4.17496	4.09945	2.40873	4.82406
QD_2010_contig_3806993	23817	Low-quality	24	2	Viruses;Duplodnaviria;Heunggongvirae;Uroviricota;Caudoviricetes	Lytic (virulent)				3.72091	5.52527	6.04554	3.57534	6.5781	5.62854	38.2032	17.5376	14.3038	9.93459	14.0422	17.8446	18.4285	19.4476	16.1581	14.6472	16.7946	18.9903	12.436	7.384	7.46761	11.3797	7.77843	11.8321	6.88264	5.9686	3.39814	4.69674	8.50405	7.09343	6.09017	5.31292	9.53211	8.74283	7.17604	6.73838
QD_2010_contig_3905594	18838	Low-quality	19	6	Viruses;Duplodnaviria;Heunggongvirae;Uroviricota;Caudoviricetes	Lytic (virulent)				0.363403	0	0	0	4.50067	7.68613	10.5126	12.2125	6.6843	0.897702	10.2169	1.76021	14.0932	8.76896	1.64863	1.74752	4.61318	3.30825	7.65398	0.913159	1.41342	1.21737	1.43947	2.41896	0	0.0274505	0	0	0	0	0	0	0	0	0	0
QD_2010_contig_3927690	15292	Low-quality	22	5	Viruses;Duplodnaviria;Heunggongvirae;Uroviricota;Caudoviricetes	Lytic (virulent)				0	0	6.64983	0	0.156536	7.86994	0	0	0	51.1283	3.13231	0	0	0	0	0.191807	0.771796	0.932521	0	5.11397	0.137973	0	0	0	0	0	1.33829	0	0	0	0	4.65638	0	0	0	0
QD_2010_contig_4158366	27361	Low-quality	40	8	Viruses;Duplodnaviria;Heunggongvirae;Uroviricota;Caudoviricetes	Lytic (virulent)				13.4239	13.7934	30.6068	26.71	9.37875	10.0764	16.0103	9.03439	16.3133	27.8682	9.542	0.132101	9.35219	11.6721	36.8919	3.90448	4.24658	4.26797	7.95912	1.28177	10.6308	0.516759	0	1.86303	34.7393	12.2539	6.82189	0	0	0	27.1044	15.4702	0	0	0.0827812	0
QD_2010_contig_4201710||full	35524	Low-quality	29	4	Unclassified	Lytic (virulent)	d__Bacteria;p__Bacteroidetes;c__;o__;f__;g__;s__			10.6753	11.0818	57.8633	17.9428	11.392	44.3679	7.69296	5.31099	20.2733	68.544	32.4794	6.84495	6.70815	13.2868	20.7495	19.8328	15.488	10.2089	18.1344	23.0814	34.4299	2.42277	1.44806	3.2612	7.73745	0.137243	18.0635	2.70362	6.49313	6.73351	0.443607	48.0468	0	0.292223	1.41778	1.29595
QD_2010_contig_4305777||full	10935	Not-determined	3	0	Viruses;Duplodnaviria;Heunggongvirae;Uroviricota;Caudoviricetes	Lytic (virulent)				0	0	0	0	0	0	7.3395	29.4428	1.50106	2.83581	0	0	30.0151	14.0191	10.1892	0	0	0	3.72041	0.079863	0	0	0	0	0	0.77866	0	0	0	0	1.28153	0	0	0	0	0
QD_2010_contig_4332571	42786	Low-quality	49	6	Viruses;Duplodnaviria;Heunggongvirae;Uroviricota;Caudoviricetes	Lytic (virulent)				1.80649	1.37207	3.2806	0.520616	6.32206	5.56082	10.828	4.12262	9.98066	3.48713	18.1639	20.5904	9.4828	13.1208	5.77362	14.0291	22.0758	18.679	9.80164	13.2595	2.97048	5.35306	7.26944	8.10204	0.216609	0.45034	0.332163	7.22677	15.3896	20.6185	1.16366	2.05556	5.61318	4.82342	5.2901	5.97038
QD_2010_contig_4356742	37950	Medium-quality	47	12	Viruses;Duplodnaviria;Heunggongvirae;Uroviricota;Caudoviricetes	Lytic (virulent)				9.61577	6.13172	1.71508	4.9078	10.6401	7.46956	16.8293	12.3046	25.2052	3.06863	12.6625	12.2413	12.3194	11.2208	11.3241	8.54756	15.7285	19.9215	18.7114	3.91305	5.42405	9.16543	9.98677	15.3255	8.35351	1.0167	0.201105	3.38665	7.09249	5.97792	1.02528	0.568854	3.51951	4.75435	5.10663	4.22921
QD_2010_contig_4433923	12275	Low-quality	9	7	Viruses;Duplodnaviria;Heunggongvirae;Uroviricota;Caudoviricetes	Lytic (virulent)				0	0	0	0	0	0	22.4359	35.1303	3.48637	0.161936	0	0	37.2681	33.3666	26.5252	0.821668	0	1.88342	16.7526	0	1.07488	0	0	1.61746	14.5101	34.3918	0	0	0	0	15.2098	0.267345	0	0	0	0
QD_2010_contig_4475827	36171	Low-quality	53	2	Unclassified	Lysogenic (temperate)				2.67854	6.52224	6.44651	4.90761	0	13.0605	0	0.302562	0.364397	26.2352	11.8287	0.0326508	0.312869	0.517478	0	1.57242	2.0434	2.88151	0	17.0584	5.55525	0	0	0.698443	0	0	0	0	0.570935	0	0	6.44088	0	0	0	0
QD_2010_contig_4515255	15017	Low-quality	9	3	Viruses;Duplodnaviria;Heunggongvirae;Uroviricota;Caudoviricetes;Crassvirales	Lytic (virulent)	d__Bacteria;p__Bacteroidetes;c__Flavobacteriia;o__Flavobacteriales;f__Flavobacteriaceae;g__Seonamhaeicola;s__			6.39454	4.35965	4.35727	6.99242	4.5037	7.56127	4.26943	5.97706	4.74024	12.3591	10.386	11.9413	3.36204	1.95825	3.36769	8.83496	8.7593	6.9413	2.8787	12.0469	6.14396	3.82716	2.09029	4.46713	2.74686	6.09848	12.8842	14.0068	10.5895	20.2613	5.15242	7.8238	3.0294	2.60631	2.43085	4.6498
QD_2010_contig_4713281	10781	Low-quality	20	6	Viruses;Duplodnaviria;Heunggongvirae;Uroviricota;Caudoviricetes	Lysogenic (temperate)				3.64131	0.882073	4.58426	3.18105	8.95757	10.8744	6.69292	22.4464	10.0075	2.5421	6.93628	4.8178	6.42168	5.60237	2.07923	2.02778	4.9443	2.27659	4.92816	3.82855	3.19212	3.66809	6.50381	5.66796	1.49679	2.76951	0	2.6708	1.13438	0.478419	2.27772	1.32191	3.32119	4.98707	5.5218	6.90761
QD_2010_contig_4737739||0_partial	12176	Not-determined	5	0	Unclassified	Lysogenic (provirus)	d__Bacteria;p__Proteobacteria;c__Deltaproteobacteria;o__Desulfobacterales;f__;g__;s__			9.16195	17.2907	8.79643	16.6379	16.3793	9.7778	13.598	17.328	20.8067	8.65081	17.7407	29.8977	12.7803	17.0646	7.42247	27.9127	25.2129	23.5265	11.5904	15.0673	15.4732	16.9551	16.9669	16.615	3.00351	3.95994	11.691	33.2956	37.3043	29.5601	9.05884	11.0659	21.995	19.6802	13.364	20.6919
QD_2010_contig_4817240	10376	Low-quality	14	4	Viruses;Duplodnaviria;Heunggongvirae;Uroviricota;Caudoviricetes	Lytic (virulent)				2.81507	2.03473	2.59601	3.79726	1.70042	5.01282	8.16524	9.48681	6.84341	3.85965	8.72621	9.48717	6.6661	4.82261	4.84754	7.1143	8.50683	10.2158	6.52963	2.22497	6.77062	5.77085	4.03516	6.67896	5.50184	1.3442	2.75924	1.06752	5.4238	3.13019	2.42559	1.27499	3.36803	3.28778	4.04955	3.37502
QD_2010_contig_4819424	10604	Low-quality	10	1	Viruses;Varidnaviria;Bamfordvirae;Preplasmiviricota;Tectiliviricetes;Rowavirales	Lysogenic (temperate)				0	0	0	0	0	8.6067	0	5.56757	0	0	77.4513	0	0	0	0	0	1.12989	0	0	0	0	0	0	0	0	0	0	0	0	0	0	0	0	0	16.8667	0
QD_2010_contig_4873188||full	12704	Not-determined	9	0	Unclassified	Lysogenic (temperate)	d__Bacteria;p__Acidobacteria;c__Holophagae;o__;f__;g__;s__			5.18878	26.8106	13.2504	16.1907	13.6665	7.75047	15.9124	11.9164	17.633	4.51032	16.214	27.1249	16.2213	17.789	8.20782	17.2564	15.0558	23.698	11.7415	14.332	11.5331	16.2262	13.8869	11.4381	4.43567	9.33898	12.7759	23.2518	16.5324	20.021	8.02136	11.0981	16.1691	12.8109	14.8828	14.2502
QD_2010_contig_4874638	16870	Low-quality	12	2	Viruses;Duplodnaviria;Heunggongvirae;Uroviricota;Caudoviricetes	Lysogenic (temperate)				1.74257	0.610436	0.362816	0.942419	2.96136	4.05462	5.0801	7.44847	9.68875	1.62839	13.7097	2.72601	5.82387	6.61743	6.75604	2.90196	8.43944	20.3695	10.9155	6.51466	3.52295	6.93115	3.02951	12.684	1.3852	0.277868	1.66496	0.118774	0.6277	0.0308049	0	0.978127	0	0.369756	0	0
QD_2010_contig_4886069	13821	Low-quality	18	2	Viruses;Duplodnaviria;Heunggongvirae;Uroviricota;Caudoviricetes	Lytic (virulent)				0	0	0	0	0	0	28.4086	18.8639	5.35272	1.29005	6.20338	4.16149	13.5501	12.5461	3.70741	5.27592	5.29904	9.46439	2.28858	1.33961	4.60321	5.88032	6.30615	5.3494	0	1.18699	0	0.697251	1.07755	1.40867	0	0	0	0.33579	0.646588	0.0194066
QD_2010_contig_4998888||full	15759	Not-determined	12	0	Unclassified	Lytic (virulent)	d__Bacteria;p__Chlorobi;c__;o__;f__;g__;s__			9.57911	7.63475	21.9429	9.8761	5.99997	12.6927	2.27683	1.09864	5.44421	39.209	7.57537	1.68662	2.09783	4.7277	9.52988	1.46557	2.18877	3.14644	0.759237	0	0.0651065	0	0	0	0.0225431	0	0.1199	0	0	0	0	0.710077	0	0	0	0
QD_2010_contig_5134516	21516	Low-quality	28	2	Viruses;Duplodnaviria;Heunggongvirae;Uroviricota;Caudoviricetes	Lytic (virulent)				1.0546	0	0	0	6.25953	5.33623	39.2024	5.8568	5.62172	0.348366	1.07984	2.70329	46.2135	25.6883	0.32848	0.192596	2.12585	10.5423	10.2358	0	0	0.956096	0.824796	1.36303	0	0	0	0.115246	0.988578	1.57509	0	0	1.17584	0.201906	0.749127	0.291576
QD_2010_contig_5145103	14497	Low-quality	21	1	Unclassified	Lytic (virulent)				0.122604	7.97312	0.672486	3.14738	0.424534	1.83895	0	1.17512	2.80722	4.79625	12.6804	8.66828	1.43736	2.39524	12.0206	12.8704	4.59327	1.58351	0.807599	9.68372	1.09532	0	0	0	0.381156	0	2.94311	0.631728	2.41587	0.627612	0	8.91914	0	0	0	0
QD_2010_contig_5299293	14888	Low-quality	12	1	Unclassified	Lysogenic (temperate)				6.75985	4.8781	3.67599	2.53773	7.44051	10.5041	9.4517	26.6986	9.67972	10.9409	6.25351	3.49339	18.2635	8.52964	6.8818	5.78411	7.45775	5.50826	8.08757	7.68745	5.23035	4.47892	5.35749	3.52374	9.21661	20.8202	4.32404	8.90225	3.90847	1.46487	20.4601	3.7335	0.383027	3.71628	4.57131	7.36736
QD_2010_contig_5307869||full	15548	Not-determined	14	0	Unclassified	Lytic (virulent)	d__Bacteria;p__Proteobacteria;c__Betaproteobacteria;o__Nitrosomonadales;f__Nitrosomonadaceae;g__Nitrosomonas;s__			13.6663	11.9072	5.14934	10.004	3.64495	14.6156	29.4113	18.6752	16.9547	7.63291	10.5514	1.12675	24.0285	17.9083	48.6378	8.36676	11.3097	12.106	10.3468	0	5.73952	1.3504	0.49906	6.08049	30.4689	7.58285	12.5948	0	0	0	10.6464	4.53934	0	0	0	0
QD_2010_contig_5392966	20848	High-quality	29	3	Viruses;Monodnaviria;Shotokuvirae;Cressdnaviricota;Arfiviricetes;Cremevirales	Lysogenic (temperate)				0	0	0	0	0	0	6.85208	70.0859	2.74075	5.35561	1.38459	0	1.83367	2.44063	13.9048	0	0	0	1.06981	0	0.265055	0	0	0	0	0	0.165625	0	0	0	0	0	0	0	0	0
QD_2010_contig_5396419	12896	Low-quality	13	2	Viruses;Duplodnaviria;Heunggongvirae;Uroviricota;Caudoviricetes	Lysogenic (temperate)	d__Bacteria;p__Candidatus Aminicenantes;c__;o__;f__;g__;s__			7.74389	0.75325	36.5713	19.5909	3.74291	28.5754	0	0	16.5225	69.0763	22.1553	0	2.15406	0	0.00913863	10.0078	7.04905	8.53507	0	7.57905	9.87726	0.273006	0	1.05045	0.182806	0	2.1898	0.44382	1.18306	0	0	38.3721	1.96613	1.76184	0	0.427023
QD_2010_contig_5435854	11203	Low-quality	14	14	Viruses;Duplodnaviria;Heunggongvirae;Uroviricota;Caudoviricetes	Lytic (virulent)				0.150947	0.135144	8.58178	0.856146	1.93071	8.70878	5.90628	2.73153	2.48506	28.7063	30.1568	8.03022	5.33585	4.10869	1.94092	4.31365	5.18051	7.0485	0.856828	20.9048	2.80533	0.304627	0.536162	2.15956	0	0.838033	0.369773	3.77282	7.97971	5.78952	0	10.0015	0.919688	0.768464	0.29487	0.554529
QD_2010_contig_5437701	15205	Low-quality	22	6	Viruses;Duplodnaviria;Heunggongvirae;Uroviricota;Caudoviricetes	Lytic (virulent)				0.207184	0.00172054	1.17049	0.221328	3.48496	7.74826	10.1956	17.9441	7.35767	5.5457	16.3482	8.5041	8.5061	7.60203	5.95965	3.74143	5.89758	7.53831	4.44276	12.6406	3.1803	9.28007	8.65584	2.34714	2.42206	4.98134	2.64687	28.3798	11.6527	2.49671	1.40096	3.79186	10.2705	19.7913	10.8525	31.089
QD_2010_contig_5446761	11296	Low-quality	8	6	Viruses;Duplodnaviria;Heunggongvirae;Uroviricota;Caudoviricetes	Lytic (virulent)				0.926535	2.38579	3.34295	4.73301	7.97648	6.48641	8.11642	6.43375	8.32804	9.94657	11.2333	13.9676	8.71681	5.57353	1.32022	7.11356	10.4766	15.2208	3.26671	3.57155	3.65214	4.03654	4.59678	5.05127	0.757678	1.31168	0.0633951	9.04354	17.6708	13.9499	2.76154	2.10067	7.19307	2.91123	2.58711	3.85808
QD_2010_contig_5505452||full	11996	Low-quality	15	1	Unclassified	Lytic (virulent)	d__Bacteria;p__Planctomycetes;c__Phycisphaerae;o__;f__;g__;s__			22.9115	8.44508	88.2223	12.0934	18.7042	88.5652	10.1441	8.33856	23.468	136.341	46.2672	26.9634	8.19236	17.53	28.2022	23.695	21.6258	20.8269	16.8372	27.5356	55.0881	6.41873	4.10066	4.54416	11.8931	1.42664	24.0073	5.51735	10.7166	5.93215	0.679184	31.2094	2.08951	3.19812	1.63412	1.30116
QD_2010_contig_5531658	16402	Low-quality	15	1	Unclassified	Lytic (virulent)	d__Bacteria;p__;c__;o__;f__;g__;s__			10.2345	12.2773	9.55388	18.8235	3.47519	15.82	3.07915	2.44099	6.89909	27.0605	8.71898	1.35966	3.6342	3.96402	6.01498	4.93905	1.79716	2.92501	4.04782	7.04215	9.25963	1.62334	0.535258	0.946966	4.1891	3.05386	6.7521	0.154231	1.90449	0.812081	6.41167	14.1045	0	1.29632	1.30409	0
QD_2010_contig_56779	10018	Low-quality	13	2	Viruses;Duplodnaviria;Heunggongvirae;Uroviricota;Caudoviricetes	Lysogenic (temperate)				1.49573	0	0	0.0587517	4.35725	11.7002	25.3163	17.312	11.1768	1.83778	14.0448	2.9312	15.8208	12.5366	3.59693	2.26756	7.0069	12.779	14.05	2.52376	1.35492	2.56063	1.8014	2.24985	0	0.442799	0	0	0	0	0	0	0	0	0.27923	0
QD_2010_contig_5822180	11290	Low-quality	21	4	Viruses;Duplodnaviria;Heunggongvirae;Uroviricota;Caudoviricetes	Lytic (virulent)				0	0	0	0	0	0	3.29957	22.2059	0.30813	2.29073	0	0	18.5906	4.59301	7.49791	0	0	0	1.15161	0	0	0	0	0	0	0	0	0	0	0	0.0539492	0	0	0	0	0
QD_2010_contig_5877139	44678	Complete	66	18	Viruses;Duplodnaviria;Heunggongvirae;Uroviricota;Caudoviricetes	Lytic (virulent)				5.69438	0.632156	0.789781	4.05772	4.05734	10.8841	25.6108	43.7339	11.3849	16.5607	17.5229	1.99707	27.3955	12.6064	13.537	5.38111	4.62928	4.90225	24.2473	4.46159	10.9574	3.06401	3.16834	3.23975	6.96542	5.03359	1.31958	0	0.5338	0	5.18767	2.98147	0	0.887189	1.04659	0.706132
QD_2010_contig_5971545||full	12608	Not-determined	15	0	Unclassified	Lysogenic (temperate)	d__Bacteria;p__;c__;o__;f__;g__;s__			2.84342	1.69234	4.57414	0.400858	0	8.68982	0	0	0.628981	37.6228	4.59107	0	0	0.218152	5.42972	0.471284	0.21823	0.953466	0	9.47654	0	0	0	0	0	0	0.294317	0	0	0	0	11.3874	0	0	0	0
QD_2010_contig_5998228||0_partial	13460	Low-quality	11	0	Unclassified	Lysogenic (provirus)	d__Bacteria;p__Proteobacteria;c__Deltaproteobacteria;o__;f__;g__;s__			6.63517	11.3351	1.94444	11.8398	8.17416	3.66529	7.53741	10.6578	13.9289	10.4427	15.6352	16.9895	7.80497	11.066	5.72481	20.3648	18.0712	10.4204	9.81477	11.0718	14.9665	12.8727	9.32732	14.8702	8.43101	7.28238	16.4882	11.4475	16.2449	10.8545	13.7449	15.1544	8.03561	9.3168	5.72979	9.94808
QD_2010_contig_6019225	17762	Low-quality	16	2	Viruses;Duplodnaviria;Heunggongvirae;Uroviricota;Caudoviricetes	Lytic (virulent)				0.154975	0	0.0414682	0	5.5483	2.22745	33.2029	26.3753	12.4662	10.1065	16.0093	23.2871	11.0591	17.473	5.32783	12.0001	8.1222	9.0854	2.15256	5.79886	1.90599	2.14311	3.72019	1.63657	0	0.859871	0	0	4.24307	2.54513	0	0	0	0	0	0
QD_2010_contig_6027603	40662	Medium-quality	57	14	Viruses;Duplodnaviria;Heunggongvirae;Uroviricota;Caudoviricetes	Lysogenic (temperate)				41.0328	28.1702	3.4898	23.0727	25.386	14.6862	33.4301	40.402	19.3306	5.45129	21.0181	12.3529	44.5432	29.2319	16.0665	13.9773	18.3443	24.298	25.1444	18.3485	9.79423	11.5526	12.2037	16.9093	10.4728	12.3176	3.90697	4.30608	7.08376	7.13865	18.3461	5.92958	10.124	13.0804	13.1908	11.7857
QD_2010_contig_6033986	18737	Complete	31	1	Viruses;Duplodnaviria;Heunggongvirae;Uroviricota;Caudoviricetes	Lysogenic (temperate)	d__Bacteria;p__;c__;o__;f__;g__;s__			2.2201	5.20268	8.9878	6.20035	0.970761	6.86684	0.816956	2.25473	1.41414	40.1213	31.607	0	2.68323	1.91532	7.74438	2.21088	0.976001	0.221136	1.30568	46.4029	12.2342	0.762027	1.28323	1.96482	6.62575	3.71783	33.7672	0	0.820254	0	4.54521	32.4425	0	0	0.765176	0
QD_2010_contig_6136152	10138	Low-quality	13	1	Unclassified	Lytic (virulent)				1.50136	1.00611	1.53357	1.86676	11.4528	3.75463	2.95651	3.97672	6.32154	6.97027	3.10882	16.3512	1.61679	2.36948	3.24665	6.36607	8.65139	6.86846	1.62212	3.66202	1.25857	0.866199	3.45457	5.23356	0	1.47507	1.09743	8.01161	24.7728	18.0894	3.31045	1.57265	0.233277	0.71193	0	2.1988
QD_2010_contig_6175208	10627	Low-quality	12	3	Viruses;Duplodnaviria;Heunggongvirae;Uroviricota;Caudoviricetes	Lytic (virulent)				1.10509	2.36006	0.994647	0.925261	3.5601	3.80442	16.6828	9.43171	7.99547	3.35745	7.08986	18.3803	22.1401	10.6204	11.2766	16.3971	14.6183	21.7471	10.295	4.34325	4.99438	10.0263	12.9497	9.82246	3.27859	3.80445	0.301662	4.87184	17.3435	17.3524	5.17058	0.826032	12.643	9.33426	6.37164	10.8427
QD_2010_contig_6279613	44187	Complete	58	31	Viruses;Duplodnaviria;Heunggongvirae;Uroviricota;Caudoviricetes	Lytic (virulent)	d__Bacteria;p__Bacteroidetes;c__Flavobacteriia;o__Flavobacteriales;f__Flavobacteriaceae;g__Seonamhaeicola;s__			5.10928	1.72586	4.54863	5.71381	6.97611	29.3612	1.51024	2.30699	13.0847	23.4565	52.1833	4.27229	2.19318	4.90451	5.63488	9.32116	14.6708	5.81978	11.1123	37.4715	28.4763	2.11017	1.99603	3.02426	4.00708	0.813556	29.4884	1.16443	1.66821	2.67188	1.44335	67.344	0.929359	4.15577	1.86155	1.24666
QD_2010_contig_6385019	25882	Low-quality	29	14	Viruses;Duplodnaviria;Heunggongvirae;Uroviricota;Caudoviricetes	Lytic (virulent)				1.57839	6.17105	3.20391	3.73118	3.56541	5.87742	5.56939	6.99814	6.16982	12.6506	18.524	31.5839	7.46636	4.27397	3.66359	47.43	44.4516	14.4543	6.08721	17.9871	29.6677	12.8017	14.0735	15.2817	1.2889	0.617334	2.55482	33.8244	66.1001	95.6847	5.2939	10.0459	5.63343	4.18262	4.58515	6.28898
QD_2010_contig_6530196	10495	Low-quality	26	2	Viruses;Duplodnaviria;Heunggongvirae;Uroviricota;Caudoviricetes	Lytic (virulent)				0.715192	15.2406	0.873676	4.13181	5.32519	2.24109	3.25097	5.62076	2.28514	2.35524	4.02945	8.23911	4.61774	2.95672	5.64669	9.48191	11.771	2.39694	5.02511	2.46396	11.885	3.58277	3.22173	4.38466	5.19139	3.04507	1.99376	6.66172	9.20111	6.94615	9.58534	2.3069	16.1768	12.4528	11.6884	12.926
QD_2010_contig_6634792	36837	Medium-quality	56	16	Viruses;Duplodnaviria;Heunggongvirae;Uroviricota;Caudoviricetes	Lytic (virulent)				0	0.719956	0	0	0.382779	0.443727	7.61715	9.99398	3.45667	2.79762	19.3239	7.61212	1.81493	3.83521	0.993842	5.80726	14.2551	6.33338	3.98813	13.6698	10.1963	5.19887	6.28625	4.82987	0	0	0.744188	2.77112	1.34704	1.12089	0	0.304773	0	0.730426	1.25771	1.0887
QD_2010_contig_675545	10631	Low-quality	26	1	Viruses;Duplodnaviria;Heunggongvirae;Uroviricota;Caudoviricetes	Lytic (virulent)				0.750969	0.7497	1.2674	4.74249	0.866508	0.77921	2.47971	1.4088	3.8723	3.91609	6.77331	0.541304	2.8274	1.4936	1.50695	0.206888	2.20085	10.4159	3.82171	0.505964	5.27333	1.74543	0.303391	2.56907	0	0.304574	0	0	0.385125	0	1.05681	4.71248	0	0	0	0.0785576
QD_2010_contig_7049329	24946	Medium-quality	33	6	Viruses;Duplodnaviria;Heunggongvirae;Uroviricota;Caudoviricetes	Lytic (virulent)				0.497698	0	12.1585	0.538781	1.4023	0	2.41854	2.42271	1.36376	27.1348	40.6461	0.954592	2.17565	0.992106	1.3565	8.88885	15.6849	7.3754	2.15366	5.60119	13.7476	5.14374	3.33307	10.9585	1.13689	6.66358	0	0.273711	3.50871	1.04826	2.66765	0.0288719	0	0.332078	1.00645	0.422432
QD_2010_contig_7093140||full	13199	Not-determined	9	0	Unclassified	Lytic (virulent)	d__Bacteria;p__Proteobacteria;c__Alphaproteobacteria;o__Hyphomicrobiales;f__;g__;s__			47.3413	30.8519	38.8421	43.4481	13.3317	44.711	7.4462	4.23872	16.1427	76.8314	16.4024	0.846579	5.4162	4.41813	16.3679	5.07055	4.32968	5.54054	8.83972	8.08125	14.8543	1.10985	0.792023	2.14999	7.22586	18.1862	25.6683	0	0.517818	0.928026	9.60436	30.8198	0.507382	1.63996	1.17351	0.210996
QD_2010_contig_7113141	17511	Low-quality	25	19	Viruses;Duplodnaviria;Heunggongvirae;Uroviricota;Caudoviricetes	Lysogenic (temperate)				2.91976	2.91458	4.35333	4.75583	8.57453	6.91952	7.35088	4.09492	4.82231	12.4481	10.5062	18.7818	7.51388	8.43861	2.68793	11.025	10.4122	13.6983	2.99676	3.1564	3.48444	4.49506	2.72397	5.47566	0.886982	3.51662	0.815759	8.94351	17.5151	13.6807	2.46838	2.09899	4.76854	3.63433	2.90015	6.64655
QD_2010_contig_7239062||full	26120	Low-quality	26	2	Unclassified	Lytic (virulent)	d__Bacteria;p__Proteobacteria;c__Alphaproteobacteria;o__Hyphomicrobiales;f__;g__;s__			5.17792	5.51246	6.44749	3.71135	7.45523	7.6774	6.6181	11.328	6.91824	8.18453	4.52799	8.88531	8.38523	7.87938	9.5464	6.70421	5.85576	7.11547	7.21171	7.2732	3.86842	5.30882	5.91676	6.39431	8.87862	8.63498	8.12022	8.4357	5.47028	4.80015	8.61391	6.24502	4.86843	4.37565	5.30644	5.50788
QD_2010_contig_7377575	11148	Low-quality	19	6	Viruses;Duplodnaviria;Heunggongvirae;Uroviricota;Caudoviricetes	Lytic (virulent)	d__Bacteria;p__Proteobacteria;c__Gammaproteobacteria;o__;f__;g__;s__;d__Bacteria;p__Planctomycetes;c__Planctomycetia;o__Planctomycetales;f__Planctomycetaceae;g__;s__			11.9905	1.43889	0	6.37094	56.0905	38.674	20.7751	6.81143	10.199	2.67525	62.1142	1.06544	29.9196	14.3498	1.68388	1.86411	22.6625	20.7002	37.9295	193.712	6.40379	4.42927	7.99193	2.11393	1.03935	1.75335	0	0	0	0.716252	0.0652594	0	1.36229	3.50621	0.688805	0.0848333
QD_2010_contig_7416242	17400	Low-quality	23	2	Viruses;Duplodnaviria;Heunggongvirae;Uroviricota;Caudoviricetes	Lytic (virulent)				0	7.79197	0.914039	5.32839	1.22439	2.54646	4.01095	4.03621	5.22042	4.17701	14.0306	20.4096	2.88284	10.0415	3.09977	17.4898	11.9816	7.27253	4.95153	15.1685	5.53479	3.75032	4.91246	4.91435	0	1.12854	6.31294	9.03957	7.97837	13.0873	2.24526	7.26235	1.17051	1.99594	1.03379	1.42507
QD_2010_contig_749178	23262	Low-quality	51	12	Viruses;Duplodnaviria;Heunggongvirae;Uroviricota;Caudoviricetes	Lytic (virulent)				3.1678	24.6336	1.34059	7.0421	0	5.04434	2.306	5.38538	0.863814	8.86922	9.18356	4.24976	6.08388	5.38755	4.80218	7.3653	7.16914	1.93919	7.67696	13.5977	18.2691	2.42262	2.17623	2.94065	3.90049	3.32106	13.8982	1.76887	2.21031	6.33167	3.32874	13.5156	0	0.76332	0.101892	0
QD_2010_contig_7519668	41249	Complete	58	12	Viruses;Duplodnaviria;Heunggongvirae;Uroviricota;Caudoviricetes	Lytic (virulent)	d__Bacteria;p__Acidobacteria;c__;o__;f__;g__;s__			12.8818	6.54912	4.85867	6.02586	37.2575	17.2337	28.3184	74.2066	31.6363	8.36314	20.153	11.9779	73.3243	55.7156	33.9048	17.3002	18.983	33.5859	53.3883	12.8478	11.6027	23.2046	23.9695	36.8227	11.6768	20.7176	3.22876	7.92723	8.09541	1.49398	23.0386	3.59423	6.26118	12.1701	11.7307	23.0972
QD_2010_contig_7610794	19336	Low-quality	22	10	Viruses;Duplodnaviria;Heunggongvirae;Uroviricota;Caudoviricetes	Lytic (virulent)				7.50306	24.9964	26.2487	15.0416	6.744	19.2533	4.12835	1.90198	4.27524	36.5645	3.91859	0	4.17984	3.10219	10.4483	2.45866	5.32602	4.08553	3.97029	1.02978	4.12835	0.43236	0	2.97986	10.292	11.9161	9.04652	0	0	0	18.8438	7.82786	0	0.063306	0	0
QD_2010_contig_7684561	15237	Low-quality	22	4	Viruses;Duplodnaviria;Heunggongvirae;Uroviricota;Caudoviricetes	Lytic (virulent)				0	0	0	0	0	0	26.8889	24.7822	2.37125	1.97453	9.11641	13.8713	13.6145	11.0414	1.97133	8.89444	12.7519	14.0945	3.31809	4.97162	8.98458	8.01897	12.1636	12.31	0	0.298463	0	2.34156	3.50042	4.26263	0	0	3.74349	4.391	5.96363	4.71418
QD_2010_contig_7720177	28498	Low-quality	21	3	Viruses;Duplodnaviria;Heunggongvirae;Uroviricota;Caudoviricetes	Lytic (virulent)	d__Bacteria;p__Thermodesulfobacteria;c__Thermodesulfobacteria;o__Thermodesulfobacteriales;f__;g__;s__			2.9712	6.88176	1.95975	5.50193	4.95338	4.61153	9.91965	6.96161	6.36834	9.10923	11.41	7.06718	15.1776	7.93423	5.9124	11.8936	13.4841	8.61021	10.9162	12.6741	12.9235	8.936	8.51272	13.8405	8.04267	8.98483	13.4969	6.98936	8.89622	13.6264	8.50937	11.2468	6.6947	6.66299	7.16218	5.72027
QD_2010_contig_7727320||0_partial	16137	Low-quality	16	1	Unclassified	Lysogenic (provirus)	d__Bacteria;p__Bacteroidetes;c__Bacteroidia;o__;f__;g__;s__			14.0972	0.656177	57.5299	8.18205	6.96779	17.2811	2.14838	0.850656	6.17168	55.4536	4.81282	1.49605	0.814202	2.56448	10.1586	1.79032	5.60486	16.3671	0.808081	2.37451	2.80235	0.253547	0	1.27021	3.34029	1.29422	0.788426	0.471982	0	0	0	7.2038	0.140255	0	0	0
QD_2010_contig_7764892	15113	Low-quality	13	13	Viruses;Duplodnaviria;Heunggongvirae;Uroviricota;Caudoviricetes;Kyanoviridae	Lytic (virulent)				0	0.713243	0.418031	0.364788	0.219724	0.843221	6.64156	9.16941	2.79132	1.56743	4.4549	9.56682	4.61086	2.64778	0.537174	5.26182	6.34139	10.8983	2.01041	1.08778	2.12765	1.92972	4.3816	4.91259	0	1.07938	0	7.70212	6.32513	5.91384	0.700627	0	6.79493	2.91167	1.80814	5.03663
QD_2010_contig_7850497	27271	Low-quality	15	9	Viruses;Duplodnaviria;Heunggongvirae;Uroviricota;Caudoviricetes;Demerecviridae	Lytic (virulent)				0	0	0	0	10.4928	17.7501	8.94894	17.6707	8.66509	8.18095	25.1193	12.6697	13.8431	8.31986	5.34339	7.15351	15.9179	14.6149	5.62009	16.4378	5.32297	4.31357	7.07993	3.87799	0.840635	0.877884	1.86096	7.80751	3.7531	0.50593	0.74696	1.58775	3.59304	9.40962	5.86016	12.1198
QD_2010_contig_8052158||full	11550	Not-determined	8	0	Unclassified	Lytic (virulent)	d__Bacteria;p__Bacteroidetes;c__Bacteroidia;o__Bacteroidales;f__;g__;s__			3.34326	4.45154	36.4712	5.11311	1.80798	13.0242	1.86332	1.0558	8.00071	32.615	3.5642	1.30704	0.0823825	0.804216	3.59618	0.751832	1.57487	2.63502	1.15256	4.05524	2.50549	0	0.0874062	0	0.542322	0.518384	0.818448	0.0240011	0	0	0	14.2337	0	0	0	0
QD_2010_contig_8122301	14360	Low-quality	17	11	Viruses;Duplodnaviria;Heunggongvirae;Uroviricota;Caudoviricetes	Lytic (virulent)				34.2175	11.5633	17.7176	9.93317	2.91646	43.9675	13.7912	4.42622	4.68207	51.6239	43.4997	3.74142	10.8619	9.15902	1.90195	6.8241	15.4104	10.5342	14.7609	75.8765	20.8083	6.11344	5.93048	7.2608	1.57231	11.3643	30.781	1.19691	5.06635	4.94873	2.11997	52.8349	0	1.15252	0.442537	1.45697
QD_2010_contig_8278083||full	18639	Low-quality	18	1	Unclassified	Lysogenic (temperate)	d__Bacteria;p__candidate division Zixibacteria;c__;o__;f__;g__;s__			55.9506	130.577	17.2428	64.3241	15.5309	28.3774	20.0317	9.65513	15.5391	17.6546	19.2085	2.98537	23.7132	28.4338	64.1717	6.73951	9.35376	9.79446	22.7212	12.6023	24.008	1.92427	1.3645	6.79918	68.4087	28.88	71.2434	0	0	0.480919	49.5644	46.4895	0.0637281	1.34369	0.599403	0.906396
QD_2010_contig_8330459	29503	Low-quality	57	22	Viruses;Duplodnaviria;Heunggongvirae;Uroviricota;Caudoviricetes	Lytic (virulent)				0.197094	0	1.58391	1.65756	1.53659	1.97417	16.6087	5.9622	4.84904	3.3825	9.01988	11.3808	15.2573	9.88941	1.64765	5.87315	7.11469	18.4459	3.87778	2.87624	2.25195	1.72839	2.45117	4.0907	0	0.565451	0	1.63903	5.98773	5.93238	0	0.0101399	0.0850838	0.0396685	0.718557	0.569421
QD_2010_contig_8399961	20218	Low-quality	36	3	Viruses;Duplodnaviria;Heunggongvirae;Uroviricota;Caudoviricetes	Lytic (virulent)				22.7339	32.7693	18.2766	25.1491	1.82701	19.0873	0.388872	4.19107	2.19982	29.8435	1.39112	0	2.40087	0.405844	7.46158	1.27957	2.62308	2.6887	0	0	4.97796	0	0	0	12.3967	13.9849	11.4904	0	0	0	24.2766	44.2406	0	0	0	0
QD_2010_contig_8459925	14219	Low-quality	21	5	Viruses;Duplodnaviria;Heunggongvirae;Uroviricota;Caudoviricetes	Lysogenic (temperate)	d__Bacteria;p__Proteobacteria;c__Gammaproteobacteria;o__;f__;g__;s__			0	0	0	0	2.84801	10.4313	3.6821	16.4279	6.08609	4.60199	9.88486	3.53757	4.16121	3.25446	3.56959	2.31719	2.43279	6.68239	7.14781	10.8542	2.39101	1.68113	4.52897	3.05191	2.32663	2.37401	0.545663	24.5481	4.9572	0.0640562	0.389142	1.28688	4.29917	7.98167	8.04361	17.2763
QD_2010_contig_8505440	25460	Low-quality	48	1	Unclassified	Lysogenic (temperate)				7.24551	3.33866	3.86237	5.59488	7.44052	5.96157	9.7335	9.53763	6.87515	8.62314	11.6734	11.5124	18.0087	11.2142	7.40768	13.356	14.1713	11.4969	13.6802	9.55281	6.71713	7.83606	5.5887	13.3707	4.47089	5.70356	4.06222	9.90097	13.1012	16.5973	7.97644	6.33	3.9478	4.40105	2.92586	3.4473
QD_2010_contig_8633316||full	13336	Not-determined	14	0	Unclassified	Lysogenic (temperate)	d__Bacteria;p__Candidatus Aminicenantes;c__;o__;f__;g__;s__			21.3013	2.17388	110.525	38.9034	7.50987	59.1268	0	0.411913	38.0547	127.996	80.6095	2.5091	2.62371	1.31845	0.401198	23.0864	19.9869	23.3842	1.65572	21.8261	37.6256	2.12473	1.68069	4.361	0.498385	0	6.24015	0.720151	1.15495	0.18918	0	100.427	3.43629	13.108	1.21639	2.02711
QD_2010_contig_8710699	15178	Low-quality	22	6	Viruses;Duplodnaviria;Heunggongvirae;Uroviricota;Caudoviricetes	Lytic (virulent)				64.8974	89.8901	1.63789	44.1284	33.5087	1.82556	50.945	29.1266	4.78493	0.972892	1.41125	0	56.1933	21.8601	33.5468	1.0473	1.09567	2.30578	14.3308	1.31523	0.192854	1.5063	0.439284	5.53	40.7596	147.615	0.480993	0	0	0	135.574	0.323275	0	0	0	0.581304
QD_2010_contig_8815620	14307	Low-quality	11	1	Unclassified	Lytic (virulent)	d__Bacteria;p__Proteobacteria;c__Deltaproteobacteria;o__Desulfobacterales;f__Desulfobacteraceae;g__Desulfosarcina;s__			40.9144	32.3052	39.8942	46.5331	13.537	45.7886	12.6921	12.6714	18.7651	49.2112	14.4975	4.8477	8.94218	9.1694	23.0418	6.34575	10.1785	9.28401	25.6596	59.8624	58.1788	6.74806	5.94644	5.98426	11.3718	7.41755	78.554	4.26388	5.30688	4.63981	2.5639	69.1147	0.987562	5.36396	3.44042	1.97851
QD_2010_contig_8821010	11606	Low-quality	23	1	Viruses;Duplodnaviria;Heunggongvirae;Uroviricota;Caudoviricetes	Lytic (virulent)				6.75269	4.60706	1.36265	1.77005	1.64986	2.17721	7.66866	6.07316	5.61351	2.81555	5.49781	15.433	8.36734	9.35849	8.1154	7.72303	11.5684	10.4525	3.2715	1.6705	2.64897	2.47428	5.63777	8.90921	2.75611	0.456078	4.33593	0.308137	3.12067	4.87397	0.193789	2.3296	5.06655	6.84866	6.56461	5.88806
QD_2010_contig_8841163	10587	Low-quality	9	7	Viruses;Duplodnaviria;Heunggongvirae;Uroviricota;Caudoviricetes	Lytic (virulent)				0.641097	0.791631	1.95329	2.24869	4.13369	2.0467	4.47427	3.74501	2.57443	4.13852	7.17679	9.29359	4.42272	2.86432	0.936496	4.32442	6.98999	9.20161	0.164329	1.57651	1.73548	0.582977	2.62543	3.98893	0	0.978421	0	4.06105	5.87215	7.53143	1.00993	0.174162	2.20637	1.74063	2.59357	2.4899
QD_2010_contig_8850057	10466	Low-quality	20	2	Viruses;Duplodnaviria;Heunggongvirae;Uroviricota;Caudoviricetes	Lytic (virulent)				0	0	0	0	0	0	4.37283	18.313	1.76022	2.17413	0	0	11.4567	4.55639	10.4667	0	0	0	1.10369	0	0	0	0	0	0	0.895992	0	0	0	0	0.959506	0	0	0	0	0
QD_2010_contig_8912679	12413	Low-quality	24	3	Viruses;Duplodnaviria;Heunggongvirae;Uroviricota;Caudoviricetes	Lytic (virulent)				0.434041	0	0	0.29253	0.45376	0.623823	27.0593	26.9131	5.24946	7.03414	14.565	0.545022	34.7303	24.4438	14.3318	10.7349	10.57	3.63032	23.197	7.03219	25.732	14.1811	21.5829	26.1492	7.47658	17.0174	4.69098	1.25947	0	0	3.3494	1.30337	0	0.0922158	1.02553	2.22754
QD_2010_contig_9071963	10843	Low-quality	12	1	Viruses;Duplodnaviria;Heunggongvirae;Uroviricota;Caudoviricetes	Lytic (virulent)				1.10322	0.540201	2.76164	0.502494	12.246	16.7138	13.1915	33.8373	13.1621	16.5087	29.8049	16.9884	16.8177	15.0468	7.67553	11.8091	13.5565	18.6825	11.3764	22.2345	9.92434	13.5083	15.4693	11.0337	7.77731	12.7147	5.60473	48.7549	20.6139	9.71189	1.74456	9.43401	22.2909	37.8507	19.3115	66.7594
QD_2010_contig_9074384	13552	Low-quality	26	1	Viruses;Duplodnaviria;Heunggongvirae;Uroviricota;Caudoviricetes	Lysogenic (temperate)				0	0	0	0	0	0	5.41987	39.2719	2.58204	2.18547	0.0371031	0	29.6189	8.99448	16.9777	0	0	0	2.3828	0	0	0	0	0	0	0.114132	0	0	0	0	0.807154	0	0	0	0	0
QD_2010_contig_9319933	10103	Low-quality	16	3	Viruses;Duplodnaviria;Heunggongvirae;Uroviricota;Caudoviricetes	Lytic (virulent)				2.6866	1.63959	0.340116	0.275752	2.47354	0.489935	4.30307	3.3769	1.81311	2.03979	5.88148	4.45009	2.67457	3.09367	2.23149	4.98038	4.73267	3.83748	3.27073	3.74206	1.52506	3.66168	2.80906	2.86648	3.96944	1.76966	4.52469	3.34294	5.36895	6.04123	4.46047	4.78361	2.40841	4.24758	4.43437	6.13145
QD_2010_contig_9405487	11263	Low-quality	9	1	Unclassified	Lysogenic (temperate)				7.00806	27.1136	6.11862	17.379	4.5217	11.1241	14.6762	13.6943	9.31772	15.4878	20.3382	14.0607	15.6802	14.5594	9.3753	23.7832	20.4198	12.2894	10.6878	13.5545	16.3169	7.71083	6.52317	10.6414	9.63495	7.67341	18.0151	6.7973	12.9976	15.1705	7.18543	13.4154	3.70241	4.94694	4.00992	4.54975
QD_2010_contig_9409930	16593	Low-quality	17	10	Viruses;Duplodnaviria;Heunggongvirae;Uroviricota;Caudoviricetes;Demerecviridae	Lytic (virulent)	d__Bacteria;p__Bacteroidetes;c__Cytophagia;o__Cytophagales;f__Marivirgaceae;g__Marivirga;s__			7.0416	2.76108	2.61477	2.39657	12.4846	7.23118	55.2868	18.5215	22.5626	6.92402	15.0952	16.0526	54.7108	36.0026	12.2809	19.3354	23.266	30.1818	33.5252	8.87616	7.41151	19.2294	17.5608	33.7908	5.01033	4.98223	1.98215	6.96059	16.7108	16.7286	4.37312	1.12958	18.0506	11.869	15.2035	14.3441
QD_2010_contig_9474669	20887	Low-quality	20	13	Viruses;Duplodnaviria;Heunggongvirae;Uroviricota;Caudoviricetes	Lytic (virulent)				4.77874	12.4215	3.27934	6.82625	5.81146	5.64094	10.0018	15.6277	7.87629	10.5644	11.1685	9.80626	18.0998	10.9759	9.44353	14.2331	16.5603	14.7791	6.5384	5.78358	7.12043	6.59035	8.7345	9.48609	4.38913	5.74396	4.35852	7.76787	13.2572	8.34551	6.69864	5.2831	6.03837	8.56183	6.75935	9.65567
QD_2010_contig_9543916||full	27859	Not-determined	19	0	Unclassified	Lytic (virulent)	d__Bacteria;p__Acidobacteria;c__;o__;f__;g__;s__			31.8645	31.8011	118.807	32.2561	14.0996	67.2085	14.4795	5.12402	14.6573	88.1068	7.58481	0.544274	4.03739	10.3865	65.0904	2.02768	2.28967	3.52751	10.4362	8.0758	1.09932	0	0	0.330818	10.2195	4.30865	9.77526	0	0.479647	0	2.2754	4.99799	0	0	0	0
QD_2010_contig_9552212	35120	Low-quality	36	20	Viruses;Duplodnaviria;Heunggongvirae;Uroviricota;Caudoviricetes	Lytic (virulent)				39.0413	51.0224	14.4462	38.1647	24.1021	16.3049	42.4462	57.6277	22.8521	26.6608	49.0054	32.6674	63.5375	45.2178	36.1091	48.6224	56.7501	47.0616	60.8804	40.7156	61.0838	44.9157	52.5125	70.9	25.6106	22.1064	17.1995	23.4509	27.6435	30.7311	32.3662	19.6187	47.6069	39.2863	34.7136	38.8978
QD_2010_contig_9609254_1	17943	Low-quality	29	3	Viruses;Duplodnaviria;Heunggongvirae;Uroviricota;Caudoviricetes	Lysogenic (provirus)				2.77132	11.5686	1.47813	10.1812	0.963999	1.18134	3.2796	6.27996	5.304	2.73739	14.4057	5.87848	4.51455	2.79162	2.66679	3.69154	8.32738	4.09685	4.29768	6.05296	3.18924	1.87653	0.87261	4.95183	2.03233	2.49834	3.99522	0.682535	3.39627	2.68655	4.5855	14.8453	0	0.557887	0.921162	0
QD_2010_contig_9657912||0_partial	11895	Not-determined	3	0	Unclassified	Lysogenic (provirus)	d__Bacteria;p__candidate division WWE3;c__;o__;f__;g__;s__			15.6986	5.61634	16.5013	17.3687	10.0869	2.1862	5.84867	14.6718	5.2966	12.6174	2.89878	0.136794	4.91045	5.91697	4.78442	0.41166	1.20804	0.469167	6.89795	0.957187	0	0	0	0.256497	14.2572	67.2476	0.385372	0	0	0	63.5175	4.88434	0	0.666818	0.169252	0
QD_2010_contig_9756078	16118	Low-quality	15	5	Viruses;Duplodnaviria;Heunggongvirae;Uroviricota;Caudoviricetes	Lytic (virulent)				2.18611	1.46096	3.49456	2.38003	5.37362	4.44426	8.83914	4.53497	3.54867	4.78459	9.28027	10.5277	7.73992	5.04672	1.48871	6.22318	9.27836	6.39816	2.94016	2.00702	3.51515	3.23107	4.58785	6.46384	0	0.994117	0.633275	6.53095	11.4045	10.3517	1.50165	2.7085	4.07327	1.34391	2.49136	5.82549
QD_2010_contig_9773908	34598	Low-quality	64	7	Viruses;Duplodnaviria;Heunggongvirae;Uroviricota;Caudoviricetes	Lytic (virulent)				4.38137	23.7146	8.26623	12.4709	6.83911	0.700688	5.9187	7.66792	14.1073	3.84769	30.5007	28.1667	10.3146	16.3383	19.0872	51.1092	15.073	8.0095	26.2291	44.9515	25.7396	6.9521	9.20638	19.6889	1.49313	1.75181	13.1695	6.63976	11.6477	10.0267	10.4156	16.9874	0	0.0965376	0.944148	0.0871051
QD_2010_contig_9994073	10399	Low-quality	13	1	Viruses;Duplodnaviria;Heunggongvirae;Uroviricota;Caudoviricetes;Ackermannviridae	Lytic (virulent)				2.24065	0.0884447	0	0	4.47201	7.63622	36.369	8.80919	7.01292	0.983614	1.43762	3.28837	48.4957	18.8602	0.67142	0.147453	0.588469	8.43838	11.426	0.287106	0.51502	1.46254	0	1.77765	0	0	0	0	1.14151	0.989166	0	0	0.447802	0.786945	1.80784	0
QD_2010_contig_9994540	13552	Low-quality	18	7	Viruses;Duplodnaviria;Heunggongvirae;Uroviricota;Caudoviricetes	Lytic (virulent)				1.80042	1.77176	3.3639	0.91725	10.0112	19.4194	18.4093	38.5024	17.9737	15.408	25.6605	14.9318	18.317	22.963	12.6469	12.7427	10.0112	17.6717	15.0266	20.1236	9.75056	16.0992	21.94	11.728	10.7701	11.5727	6.50274	64.1117	23.232	7.5761	5.05904	10.5206	21.9707	43.1285	30.1319	60.5708
QD_2012_contig_10032031||0_partial	13782	Not-determined	13	0	Unclassified	Lysogenic (provirus)	d__Bacteria;p__Candidatus Aminicenantes;c__;o__;f__;g__;s__			11.505	13.9648	79.6495	22.0634	15.9504	24.181	8.40823	2.52531	19.8261	32.6853	16.5746	1.5432	4.54683	10.2831	33.9942	2.92004	2.57119	3.61308	6.61886	5.38356	3.04232	0.872792	0.545332	3.38877	19.7689	15.4412	1.52645	0	0	0	16.4683	9.95895	0	0	0	0
QD_2012_contig_10040577	36475	Low-quality	37	17	Viruses;Duplodnaviria;Heunggongvirae;Uroviricota;Caudoviricetes;Demerecviridae	Lytic (virulent)	d__Bacteria;p__;c__;o__;f__;g__;s__			0.175489	0	0.0470707	0	11.0968	19.9571	10.2625	20.3372	7.26557	9.2417	24.9869	11.5974	12.9616	9.41217	5.37851	8.42768	17.769	14.0165	6.27046	15.0596	4.81715	4.36445	7.88292	4.94092	0.505604	1.59882	1.08155	10.759	3.16865	0.739727	0.354325	1.2906	3.39818	8.7721	4.29863	16.6177
QD_2012_contig_10055300	12741	Low-quality	10	1	Unclassified	Lytic (virulent)				0	0	0	0.194656	0	0	3.99541	18.0774	0.52228	2.37126	6.35992	0	10.5221	18.2281	18.0831	0.947828	0	0	4.00377	7.92467	5.71782	1.74651	3.61345	2.29603	3.38875	4.99673	4.23448	0	0	0	1.21648	0	0	0	0	0
QD_2012_contig_10163620	25701	Low-quality	52	7	Viruses;Duplodnaviria;Heunggongvirae;Uroviricota;Caudoviricetes	Lytic (virulent)	d__Bacteria;p__Proteobacteria;c__Deltaproteobacteria;o__Desulfobacterales;f__Desulfobulbaceae;g__;s__			1.4022	5.04992	6.26227	1.57744	3.8976	2.44747	2.7682	4.15858	7.64609	7.55586	19.1459	37.0456	7.59757	8.18233	4.46085	44.4343	32.2563	10.2354	24.4477	12.7248	21.2399	18.7315	19.9304	26.0024	1.03635	0.797964	3.39184	11.3215	25.3928	25.4118	2.65691	3.12945	1.35846	1.67633	1.18581	0.832114
QD_2012_contig_10354083	21460	Low-quality	42	4	Viruses;Duplodnaviria;Heunggongvirae;Uroviricota;Caudoviricetes	Lytic (virulent)				0.640851	0.36347	2.52048	0.283363	1.98742	6.08481	6.94805	3.53863	7.78761	4.07167	13.5557	16.7342	7.12778	7.82921	8.70794	19.9239	14.3245	5.93147	5.85788	9.3437	4.51783	4.36966	2.98972	2.07765	5.36367	4.09953	6.61058	3.71189	4.66331	4.74784	3.28911	5.98329	9.76432	14.8025	6.05483	1.97613
QD_2012_contig_104154	28351	Low-quality	45	6	Viruses;Duplodnaviria;Heunggongvirae;Uroviricota;Caudoviricetes	Lytic (virulent)				0	0	0	0	0	0	8.1831	9.88908	0.079799	0	3.87832	0.87374	33.8798	5.96082	2.43513	0.203735	2.85427	6.70243	4.72476	0	2.49515	3.07442	2.5114	13.9251	0	0.00370587	0	0	0	0	0	0	0	0	0	0
QD_2012_contig_10428393_1	25661	Low-quality	34	5	Viruses;Duplodnaviria;Heunggongvirae;Uroviricota;Caudoviricetes	Lysogenic (provirus)				0.157466	12.6505	1.11114	3.66625	0.125883	3.2639	1.45999	2.41032	7.67318	6.51694	26.4852	13.0326	2.31561	6.50881	19.7847	24.8794	7.98266	0.00779091	2.55515	19.2993	5.23356	0.0980721	0.136535	0	2.33507	0	5.75066	1.95233	3.26765	3.72716	0.621996	12.1606	0	0	0	0
QD_2012_contig_10483797	29780	Low-quality	30	2	Viruses;Duplodnaviria;Heunggongvirae;Uroviricota;Caudoviricetes	Lysogenic (temperate)				3.11645	10.9835	1.35919	13.3994	0.891737	1.24571	3.20179	5.70606	5.12448	4.25383	14.154	6.89243	6.16822	4.6192	3.59811	7.82347	8.83058	7.58911	3.78404	7.02317	3.9461	2.99284	1.55484	8.1703	4.16445	1.32013	6.52317	1.80396	3.35162	3.47007	6.47769	17.3377	0.350221	0.600507	1.32523	0.806801
QD_2012_contig_10528580	47000	Medium-quality	47	19	Viruses;Duplodnaviria;Heunggongvirae;Uroviricota;Caudoviricetes;Schitoviridae	Lytic (virulent)	d__Bacteria;p__Proteobacteria;c__Gammaproteobacteria;o__Thiotrichales;f__;g__;s__			0	0	0	0	0	0	0	0	0	0	0	0	2.88585	5.63095	11.503	15.7959	29.1711	9.06695	4.23619	1.69197	6.70866	8.73906	8.1268	13.3178	0	0.810773	0	0	0	0	0	0	0	0	0	0
QD_2012_contig_10561345	16111	Low-quality	27	1	Viruses;Duplodnaviria;Heunggongvirae;Uroviricota;Caudoviricetes	Lysogenic (temperate)				1.64076	2.19481	4.86168	0.262548	7.37316	4.63126	11.4397	3.70606	8.62912	3.05853	21.2586	15.952	9.91892	14.8546	5.24221	14.3686	21.6119	17.6796	8.61209	11.2173	3.18099	4.00894	6.15107	6.61204	0.522019	0.567868	0.0454724	9.22642	17.1502	20.6155	1.43815	1.56088	5.33226	4.817	5.24526	5.11564
QD_2012_contig_10611149	15287	Low-quality	21	1	Viruses;Duplodnaviria;Heunggongvirae;Uroviricota;Caudoviricetes	Lytic (virulent)				0.294707	0	0	0	13.6602	20.0884	13.2252	23.7842	9.76255	9.6904	24.953	12.9802	15.0363	11.1193	5.46483	7.76987	20.0312	19.1778	8.42061	13.1218	5.24986	7.30407	7.9871	5.66945	0.255713	2.29384	0.680664	9.43735	4.60105	1.2668	1.33764	1.10474	6.44277	10.158	5.24392	18.0723
QD_2012_contig_1061135	16323	Low-quality	15	10	Viruses;Duplodnaviria;Heunggongvirae;Uroviricota;Caudoviricetes	Lytic (virulent)				0	3.20438	2.49958	0	0	2.69461	2.91275	0.895056	2.17861	4.3934	1.99456	4.45115	2.39914	5.53404	21.8812	11.2513	6.57453	0.49211	5.37354	0.841628	1.39067	0	0.0476792	0	1.59429	0.198551	1.00673	0	0.398808	0	3.14248	2.00143	0	0	0	0
QD_2012_contig_10633551	15395	Low-quality	17	13	Viruses;Duplodnaviria;Heunggongvirae;Uroviricota;Caudoviricetes	Lytic (virulent)				3.93503	8.21002	9.15985	7.84773	7.14051	7.96205	40.0022	13.7932	14.2919	22.3868	29.067	45.0627	34.517	23.6804	10.9163	29.7993	32.0885	39.7461	9.42771	10.2184	6.07579	8.57896	9.94659	11.6046	1.42302	3.39002	0.584413	20.9982	24.4365	17.833	2.25401	5.3333	5.90764	2.09947	3.21908	4.48126
QD_2012_contig_10729330	13148	Low-quality	19	6	Viruses;Duplodnaviria;Heunggongvirae;Uroviricota;Caudoviricetes	Lysogenic (temperate)				7.56697	13.515	4.03648	8.18254	7.23848	7.38824	11.7598	10.9968	6.51554	8.75822	12.8485	12.2435	15.6188	8.68539	12.5568	21.8944	19.4932	14.8421	23.3017	21.6736	29.3885	16.8385	20.5611	24.4147	6.02444	9.51408	6.41023	8.18257	14.0669	15.0109	12.6286	11.2139	13.6079	12.3969	12.1122	9.1311
QD_2012_contig_10738519	13598	Low-quality	18	7	Viruses;Duplodnaviria;Heunggongvirae;Uroviricota;Caudoviricetes	Lytic (virulent)				0.252153	0	0	0	0	0	2.17917	5.69728	2.13803	0	0	0	24.8021	21.3467	12.6939	0.539565	2.90531	5.22515	11.3408	0.747207	1.65411	0.962258	1.32192	0.689886	10.5277	6.32924	0.594299	0	0	0	4.48387	0.104069	0.0679991	0	0	0
QD_2012_contig_10892234	15105	Low-quality	22	4	Viruses;Duplodnaviria;Heunggongvirae;Uroviricota;Caudoviricetes	Lysogenic (temperate)				6.87492	0.553098	6.92568	1.73956	1.06963	11.2589	0.634373	0.846236	0.180327	13.7463	4.6808	0.883287	1.95345	1.13173	34.9585	2.84891	4.857	4.15226	2.46226	3.93754	12.5533	0.925722	1.88051	1.11627	29.853	3.81149	2.69969	0	0.55815	0.151741	0.207056	4.81279	0	0	0.0747351	0.116834
QD_2012_contig_10948752	33263	Low-quality	26	20	Viruses;Duplodnaviria;Heunggongvirae;Uroviricota;Caudoviricetes;Schitoviridae	Lytic (virulent)	d__Bacteria;p__Proteobacteria;c__Gammaproteobacteria;o__Cellvibrionales;f__Porticoccaceae;g__Porticoccus;s__			0	0	0	0	0	0	0	0	0	0	0	0	3.18802	10.4224	4.30019	16.7263	28.1598	13.4395	9.29562	0	2.12442	5.02135	2.33063	13.8272	1.04267	0.550882	0	0	0	0	0	0	0	0	0	0
QD_2012_contig_10965918||full	16359	Not-determined	15	0	Unclassified	Lytic (virulent)	d__Bacteria;p__Proteobacteria;c__Deltaproteobacteria;o__Desulfobacterales;f__;g__;s__			11.2601	24.1781	6.64235	20.5058	19.2387	17.4773	9.01734	13.627	14.1833	11.5964	25.1298	25.3811	17.1291	12.7476	8.10825	32.4738	23.0331	18.9579	16.3045	18.0263	23.9095	21.5058	19.5962	20.8735	3.14072	5.07361	21.5532	24.0652	37.6882	32.1092	5.75501	17.7127	19.3119	22.2284	15.321	21.7938
QD_2012_contig_10995564||0_partial	27822	Low-quality	22	3	Unclassified	Lysogenic (provirus)	d__Bacteria;p__Proteobacteria;c__Gammaproteobacteria;o__Xanthomonadales;f__;g__;s__			3.88611	0.807561	0.417319	1.86193	4.19628	2.554	6.64962	6.27237	9.15224	4.33459	14.6139	8.54279	10.7319	7.58874	2.77599	15.3676	17.2055	22.4422	24.1375	11.3106	18.633	43.2692	41.3613	36.1289	1.48073	0.361531	8.50894	6.82398	25.0782	38.2245	0	7.92943	37.4185	14.2958	18.4501	29.2239
QD_2012_contig_11009975	35711	Low-quality	37	12	Viruses;Duplodnaviria;Heunggongvirae;Uroviricota;Caudoviricetes	Lytic (virulent)	d__Bacteria;p__Bacteroidetes;c__Flavobacteriia;o__Flavobacteriales;f__Flavobacteriaceae;g__Lutibacter;s__			1.80667	6.15545	1.78101	4.04879	4.80325	3.37255	9.86933	11.7564	7.88233	6.88114	9.85896	25.1435	8.31826	9.75198	5.76338	16.6647	23.9607	17.7917	4.248	4.70746	7.24779	6.98533	5.85938	11.157	2.20046	1.33318	4.76112	4.97908	10.469	10.388	1.95597	2.43789	10.6104	10.6053	6.79577	8.78614
QD_2012_contig_11049395	18223	Low-quality	23	2	Viruses;Duplodnaviria;Heunggongvirae;Uroviricota;Caudoviricetes	Lytic (virulent)				1.80521	0.918735	1.51133	1.54945	3.25709	2.59641	4.51802	3.46283	2.21363	2.43625	4.00449	4.25589	6.56891	5.13427	3.43385	6.07418	6.64409	4.18234	9.00996	6.85482	6.35413	2.73477	5.45226	4.6652	3.17125	3.58721	0.970121	2.90516	5.46009	4.29511	3.96118	1.921	1.87767	3.39511	1.97571	1.78785
QD_2012_contig_11052364	11109	Low-quality	18	2	Viruses;Duplodnaviria;Heunggongvirae;Uroviricota;Caudoviricetes	Lysogenic (temperate)				3.29094	7.50666	2.18707	5.16118	1.04404	0	3.21612	4.56393	2.4621	0.845743	8.40025	10.93	5.27908	8.53808	4.83656	9.3369	6.32	4.77134	12.1851	1.44242	4.15979	5.09194	0.988096	13.0001	3.12559	2.27962	1.74075	0.789114	4.31358	3.05648	0.943515	0.411715	0	0	0	0
QD_2012_contig_11054671||full	11712	Not-determined	12	0	Viruses;Duplodnaviria;Heunggongvirae;Uroviricota;Caudoviricetes	Lytic (virulent)	d__Bacteria;p__Thermodesulfobacteria;c__Thermodesulfobacteria;o__Thermodesulfobacteriales;f__;g__;s__			1.16464	4.0335	1.96633	1.33136	2.09706	3.29731	7.16718	5.36875	2.79906	2.01586	2.62424	5.63177	5.34877	3.7757	3.55571	7.04579	5.05458	5.22723	2.97743	6.13861	2.90654	2.03694	2.53288	3.10832	2.18076	3.28763	5.12415	1.50074	6.74971	4.11767	4.65057	5.17695	5.22133	5.96053	4.20555	3.71407
QD_2012_contig_11057438	12164	Low-quality	10	5	Viruses;Varidnaviria;Bamfordvirae;Nucleocytoviricota;Megaviricetes	Lytic (virulent)				1.16757	0	0	0	3.14662	3.84457	11.0459	2.53881	1.54141	0	1.82633	3.25718	19.6614	10.56	0.33208	2.98315	3.36471	7.36659	20.518	1.63257	0.813039	7.26082	5.04517	6.72336	0	0.854807	0	0.827158	1.45122	3.14878	0	0.111812	3.51765	2.77773	1.87694	3.06098
QD_2012_contig_110639	19373	Low-quality	18	2	Viruses;Duplodnaviria;Heunggongvirae;Uroviricota;Caudoviricetes	Lytic (virulent)	d__Bacteria;p__Proteobacteria;c__Gammaproteobacteria;o__Thiotrichales;f__;g__;s__			3.21048	6.53244	6.57539	2.90185	3.91918	6.09304	8.16042	8.08809	5.30027	12.4084	13.5707	15.8014	11.6791	6.24445	15.263	24.4319	22.8681	11.8937	6.52351	15.6173	4.73447	4.29735	4.65824	3.60516	5.61871	6.36715	5.21519	7.25334	13.8651	12.5457	7.75324	6.35727	6.69448	7.5131	7.324	3.53788
QD_2012_contig_11067344	10239	Low-quality	11	2	Viruses;Duplodnaviria;Heunggongvirae;Uroviricota;Caudoviricetes	Lytic (virulent)				0.62633	1.86796	0.541539	0.507212	1.89344	2.20251	7.49462	6.35028	3.45272	1.68345	5.33724	14.6638	12.7529	8.37661	7.18237	9.04392	11.8453	7.6411	9.58083	1.43784	4.21067	5.85343	6.6638	10.038	1.01984	1.37177	0	4.50002	6.06364	10.4632	3.69826	0.769266	5.77255	4.81646	5.83334	9.25726
QD_2012_contig_11086698	12870	Low-quality	12	1	Viruses;Duplodnaviria;Heunggongvirae;Uroviricota;Caudoviricetes	Lytic (virulent)				121.489	86.3012	12.8603	82.4115	32.6871	11.4703	27.5436	12.4961	5.38472	0	0.233853	0	44.5925	21.3272	37.5257	0.0566176	2.90641	0.011364	15.1041	0.819717	0.709528	0	0	0.311766	27.6454	37.8088	3.4566	0	0	0	43.1866	0	0	0	0	0
QD_2012_contig_11093775	25201	Low-quality	28	12	Viruses;Duplodnaviria;Heunggongvirae;Uroviricota;Caudoviricetes	Lytic (virulent)	d__Bacteria;p__candidate division WWE3;c__;o__;f__;g__;s__			3.24697	1.57179	7.16861	0.773442	7.65099	7.16257	9.80738	22.4377	10.7922	14.033	22.0136	46.9903	16.3559	14.704	37.2764	68.6577	37.7583	17.0952	25.4583	14.1192	24.2169	14.3385	10.2296	19.7645	27.0364	29.9399	8.78209	15.0376	44.5054	46.6895	56.4801	7.12497	6.24369	4.26025	6.53819	5.13104
QD_2012_contig_11230702	10207	Low-quality	12	1	Viruses;Duplodnaviria;Heunggongvirae;Uroviricota;Caudoviricetes	Lytic (virulent)				2.58914	3.0827	1.88955	2.68184	4.52381	2.99994	3.98985	6.58941	5.5523	3.0736	7.18275	6.65321	8.27366	10.8989	4.64898	7.65772	9.68699	8.38701	6.15931	7.04025	4.79686	9.28353	5.36653	7.77578	4.98045	5.83633	6.69055	3.0606	6.04931	5.40052	7.34241	3.92913	4.80414	6.49433	2.14187	3.02781
QD_2012_contig_11268178	40721	Medium-quality	37	19	Viruses;Duplodnaviria;Heunggongvirae;Uroviricota;Caudoviricetes;Demerecviridae	Lytic (virulent)				27.0651	15.6527	3.87952	15.1878	13.9395	8.02305	30.9559	24.9624	11.7514	5.25317	16.2559	11.7671	52.9469	29.2002	10.7788	16.118	19.6564	22.5046	22.1863	8.70416	8.1904	10.7151	8.99986	23.7048	4.9094	14.4416	3.82834	4.36793	8.8646	12.4273	17.8669	3.11932	12.7948	9.15075	8.49501	11.8169
QD_2012_contig_11371527	13294	Low-quality	16	2	Viruses;Duplodnaviria;Heunggongvirae;Uroviricota;Caudoviricetes	Lytic (virulent)				0	0.524862	1.693	0.33409	1.10068	5.30077	4.71842	2.59379	3.52993	3.60403	7.96286	15.1121	7.24507	7.63978	4.69479	19.1971	7.51674	6.43436	4.39111	8.18267	2.47429	4.77338	1.38555	1.36347	3.46741	1.96307	4.86543	1.20257	4.87532	4.90764	2.37555	6.57628	3.99197	12.3952	4.08612	0
QD_2012_contig_11387438	13261	Low-quality	6	5	Viruses;Duplodnaviria;Heunggongvirae;Uroviricota;Caudoviricetes;Autographiviridae	Lytic (virulent)				8.04707	6.00305	3.07687	12.852	4.87543	7.18383	9.3098	7.66838	5.70757	2.1769	16.6784	7.09729	8.14385	9.39317	14.8144	11.9719	12.5835	11.7463	6.41433	2.98392	5.51545	3.89755	1.29792	8.73672	14.4835	0.427537	7.05654	0	0	0	0	0	0	0	0	0
QD_2012_contig_11531086	12591	Low-quality	18	6	Viruses;Duplodnaviria;Heunggongvirae;Uroviricota;Caudoviricetes	Lytic (virulent)	d__Bacteria;p__Thermodesulfobacteria;c__Thermodesulfobacteria;o__Thermodesulfobacteriales;f__;g__;s__			5.82369	8.57646	0.723794	4.29055	3.86305	2.89976	10.8051	10.972	5.72567	3.29768	9.03682	11.396	9.0062	7.39353	6.73866	7.24785	18.5058	17.7394	10.1488	6.08296	4.35179	8.732	9.06977	13.3331	7.87602	1.56551	5.24504	1.59977	7.34934	5.9977	1.65718	2.27471	3.34553	3.32964	1.28112	1.96192
QD_2012_contig_11549874	16017	Low-quality	20	4	Viruses;Duplodnaviria;Heunggongvirae;Uroviricota;Caudoviricetes	Lytic (virulent)				1.5309	7.2007	0.10667	3.85204	2.92427	1.921	6.05361	9.36151	1.5539	4.34489	5.40473	6.48198	13.6695	7.00492	4.17649	7.45433	9.21443	7.26734	4.32166	2.97545	3.65856	6.97874	4.4293	5.78836	1.91743	1.67761	1.53822	4.97688	5.53905	3.41918	2.68055	3.01017	5.23643	4.7944	2.07818	3.55772
QD_2012_contig_11562542_1	68614	Low-quality	64	5	Viruses;Duplodnaviria;Heunggongvirae;Uroviricota;Caudoviricetes	Lysogenic (provirus)				0	0	0	0	0	0	6.55801	38.5602	2.74085	4.15215	0	0	40.679	14.6989	19.2618	0	0	0	5.32353	0	0	0	0	0	0	0.279206	0	0	0	0	0.778936	0	0	0	0	0
QD_2012_contig_11668084	13690	Low-quality	34	5	Viruses;Duplodnaviria;Heunggongvirae;Uroviricota;Caudoviricetes	Lysogenic (temperate)				7.5746	7.0508	0.398528	6.27389	2.66735	1.14678	42.1999	16.77	4.38086	2.97341	6.9099	3.56198	21.268	11.7742	14.6113	2.6647	4.24588	5.95841	12.9393	3.17374	6.22492	4.33472	3.72438	8.89052	9.16378	3.89791	0.834387	0.0860457	0.318408	0.6651	0.922254	0	0	0	1.08767	0
QD_2012_contig_11675120	11042	Low-quality	9	7	Viruses;Duplodnaviria;Heunggongvirae;Uroviricota;Caudoviricetes	Lytic (virulent)				1.67167	1.90971	1.3718	2.0457	3.93497	2.31678	3.71035	2.29795	2.54758	6.86902	3.8224	8.42131	6.86864	3.04107	0.926895	6.97349	7.90069	5.88218	1.62594	2.03147	2.35697	1.97571	3.8421	3.17421	0	1.05803	0	4.45341	7.42009	6.0821	1.33263	0.666151	1.79959	1.54891	1.65206	2.84897
QD_2012_contig_11904828	29377	Low-quality	47	6	Viruses;Duplodnaviria;Heunggongvirae;Uroviricota;Caudoviricetes	Lytic (virulent)				22.2015	4.21721	6.83193	11.2309	31.0707	13.3576	30.227	81.2605	27.7914	25.3318	24.2927	8.9678	101.859	67.7657	48.4213	18.2702	23.3539	38.6961	42.5839	10.6074	22.6876	23.2584	20.2544	42.3168	8.87637	16.8128	8.22024	3.80422	11.7505	5.3823	17.7713	5.21932	3.06107	3.32835	5.16759	4.55607
QD_2012_contig_12099566	19906	Low-quality	28	13	Viruses;Duplodnaviria;Heunggongvirae;Uroviricota;Caudoviricetes	Lytic (virulent)				42.7057	37.5536	0.742368	28.3077	20.8437	1.21533	34.8001	59.4649	8.4217	4.63153	32.1407	38.1603	68.8326	38.4384	30.1331	19.3045	46.4898	36.6011	47.8392	2.34621	15.1091	22.9014	26.6019	45.5384	18.4804	3.85086	3.65274	0.844313	1.29914	2.39671	0.967478	0	0	0	0.071689	0
QD_2012_contig_12169697	23726	Low-quality	22	1	Unclassified	Lytic (virulent)	d__Bacteria;p__Planctomycetes;c__Planctomycetia;o__Planctomycetales;f__Planctomycetaceae;g__;s__			1.81766	8.72302	1.02698	5.33801	1.60711	3.86069	2.44398	4.63798	4.03965	2.39128	10.3009	9.21785	2.96736	2.60001	0.104171	21.5963	31.3295	9.39014	5.96402	3.62884	5.73185	1.85104	4.25817	5.39395	0	0.685445	0	2.04656	6.25446	4.4718	2.05089	0.458559	0	0.221353	2.52854	0.00853658
QD_2012_contig_12190987	30587	Low-quality	31	17	Viruses;Duplodnaviria;Heunggongvirae;Uroviricota;Caudoviricetes;Schitoviridae	Lytic (virulent)				1.27626	1.75032	1.44954	0.460773	1.9323	1.43477	7.49137	3.71392	4.60111	1.98638	2.35043	6.12318	9.79328	5.84837	5.24802	8.0966	7.49558	7.40854	9.35713	2.39373	4.91101	3.3413	3.72759	8.27892	2.72795	2.43807	1.76418	0.774209	5.62883	5.36055	1.86118	1.78707	6.0657	8.07171	3.98358	4.78102
QD_2012_contig_12208042	11631	Low-quality	22	4	Viruses;Duplodnaviria;Heunggongvirae;Uroviricota;Caudoviricetes	Lytic (virulent)				4.02017	15.1275	7.0693	11.234	4.28003	2.5572	4.81821	2.29839	5.41199	5.21931	14.7331	6.92397	8.5355	4.75504	17.2432	22.2947	7.3936	3.73296	10.1884	0.797961	22.0275	0.0983077	1.48822	3.59384	13.3205	1.84619	7.13424	0.0207562	0.790876	0	2.27486	7.03879	0	0	0	0
QD_2012_contig_12341927	16252	Low-quality	19	6	Viruses;Duplodnaviria;Heunggongvirae;Uroviricota;Caudoviricetes	Lysogenic (temperate)				6.45198	8.88134	0.22465	5.78109	2.61221	3.21936	4.6273	7.26962	2.09961	4.04643	5.84453	2.69732	12.7319	7.07776	7.05853	4.35941	4.95299	4.72856	7.08536	2.84477	3.76383	4.18288	4.08411	7.19532	3.71482	3.2599	3.1848	0.975117	1.41002	2.04761	4.19158	2.07873	1.17637	1.44678	1.55098	1.10733
QD_2012_contig_12419143	12285	Low-quality	20	4	Viruses;Duplodnaviria;Heunggongvirae;Uroviricota;Caudoviricetes	Lytic (virulent)				6.24501	7.99299	1.28644	5.88978	6.73929	0.757349	4.57289	5.66534	1.21143	1.66695	3.2407	2.03169	7.98902	3.26846	4.3659	2.72316	5.4581	5.80194	4.31402	3.07873	1.49196	1.83136	2.83436	6.39944	2.62862	1.08895	1.45182	1.42834	2.11634	0.891894	2.12319	1.26006	2.81586	1.4592	1.4476	0.391239
QD_2012_contig_12623184	23415	Low-quality	32	11	Viruses;Duplodnaviria;Heunggongvirae;Uroviricota;Caudoviricetes	Lytic (virulent)				7.19795	6.49339	0.797341	4.70259	9.16037	3.8352	6.61403	6.26325	4.95105	3.53971	4.85133	4.24375	13.6968	6.78043	6.28048	7.08771	6.67286	7.51561	9.06081	5.98718	6.08641	5.00767	4.31662	9.89774	6.14893	1.82168	4.04266	3.97414	3.94676	3.7191	3.54353	2.52055	3.32847	4.65911	2.61554	4.60339
QD_2012_contig_12624629	10185	Low-quality	6	1	Viruses;Duplodnaviria;Heunggongvirae;Uroviricota;Caudoviricetes;Crassvirales	Lytic (virulent)				0	1.50394	1.47599	0.77038	0	1.45772	2.54563	1.89231	1.47015	4.08608	10.233	21.3363	3.53276	1.03376	4.71647	37.9739	29.1701	3.31174	4.58211	0.987058	11.8067	0.447036	1.07312	3.68706	1.75801	0.412744	0	0.0809078	5.55701	0.350417	3.16212	0.758252	0	0.759565	0.243998	0.333633
QD_2012_contig_12680749	14054	Low-quality	13	6	Viruses;Duplodnaviria;Heunggongvirae;Uroviricota;Caudoviricetes	Lytic (virulent)				0.701057	0.678748	0.64513	1.24998	2.4788	2.35526	6.32223	2.29239	3.42516	2.15313	5.68621	6.93518	5.51631	4.41391	3.49149	6.12347	11.715	9.94397	7.74773	3.40276	4.47372	6.39702	5.71908	6.57064	3.12604	1.3686	0.0748612	3.31149	3.81517	5.35476	1.26903	0.0960353	5.12848	4.83951	2.2514	2.92258
QD_2012_contig_12738726	14954	Low-quality	29	3	Viruses;Duplodnaviria;Heunggongvirae;Uroviricota;Caudoviricetes	Lytic (virulent)				1.4161	6.98611	1.31455	3.58203	3.41958	3.63436	7.65087	11.2103	3.38787	5.35604	7.07248	5.49148	14.246	8.43058	5.05492	10.6194	14.8908	10.6515	3.73667	4.5487	5.64154	5.52467	5.15897	6.55677	2.47922	2.88461	1.91193	6.61563	6.8455	3.71051	5.14247	3.98716	4.14609	4.86049	5.43763	7.39619
QD_2012_contig_12820880	17116	Low-quality	16	3	Viruses;Duplodnaviria;Heunggongvirae;Uroviricota;Caudoviricetes	Lytic (virulent)				0.106888	0	0.398543	0	1.29835	2.6925	7.66666	0.9901	0.799403	2.33832	3.57711	8.11926	7.51069	4.26834	8.03293	18.9894	12.1296	4.26866	7.23771	1.32211	6.09673	0.202889	1.46968	2.99791	1.4872	0.875759	0	0	1.54906	2.13959	2.52173	0.624399	0	0.209336	0.225287	0
QD_2012_contig_12837742	29867	Medium-quality	47	10	Viruses;Duplodnaviria;Heunggongvirae;Uroviricota;Caudoviricetes	Lysogenic (temperate)	d__Bacteria;p__Candidatus Moranbacteria;c__;o__;f__;g__;s__			2.9265	11.2448	1.18715	4.13633	1.18753	0.7308	8.40598	7.83766	3.86046	1.66326	16.1516	7.25505	17.3746	10.9898	11.0796	8.264	7.53054	5.83215	7.96549	18.73	3.06094	0.982713	1.22511	7.719	3.08561	1.09463	1.69349	0.032966	0	0	7.98235	7.46792	0	0	0	0
QD_2012_contig_12872298	29999	Low-quality	46	3	Viruses;Duplodnaviria;Heunggongvirae;Uroviricota;Caudoviricetes	Lysogenic (temperate)				0.792855	6.34735	0.761344	2.63593	1.28642	0.749116	2.95157	2.23332	3.59076	1.99029	4.57138	14.3447	4.53667	4.92511	4.69504	16.0411	14.5641	4.85172	2.21881	1.31571	2.72546	1.40404	2.57402	3.48394	0.853609	1.83454	4.34289	2.85147	8.5096	11.1769	5.85226	1.26334	1.39198	0.905309	1.91594	1.57038
QD_2012_contig_12959978	18327	Low-quality	36	7	Viruses;Duplodnaviria;Heunggongvirae;Uroviricota;Caudoviricetes	Lytic (virulent)				16.2035	17.9508	0.883884	12.6944	11.6226	3.01272	7.53912	5.71391	4.35738	0	10.176	0	9.00412	9.42258	37.6968	0.535909	0.769684	2.83822	12.37	0.673773	0.459195	0.651414	0	7.04213	18.0134	0.669501	4.66866	0	0	0	0.42565	2.679	0	0	0	0
QD_2012_contig_13011626	10508	Low-quality	3	3	Viruses;Duplodnaviria;Heunggongvirae;Uroviricota;Caudoviricetes	Lytic (virulent)				0	0	0.334244	0	0.595367	0.378853	10.6603	4.20399	2.36325	1.68827	5.21362	7.26321	5.39518	5.40219	1.93689	3.52922	7.30732	14.203	0.783856	0	0	0	0	0.4035	0	0	0	2.3369	7.47612	1.86124	0	0	0	0	0	0.385022
QD_2012_contig_13039515	12673	Low-quality	14	6	Viruses;Duplodnaviria;Heunggongvirae;Uroviricota;Caudoviricetes	Lytic (virulent)				4.61161	4.59611	1.65211	1.86382	4.97253	2.54337	6.53898	4.69687	5.75018	2.9784	4.45941	7.8482	7.92819	7.93047	4.86179	4.26167	10.0227	9.023	7.52832	4.98893	4.32914	4.53776	4.51089	8.8635	2.78045	1.91479	6.88047	6.83544	6.91548	7.29287	2.81665	4.74619	7.18346	8.09368	5.50358	7.68055
QD_2012_contig_13089228	10856	Low-quality	8	3	Viruses;Duplodnaviria;Heunggongvirae;Uroviricota;Caudoviricetes	Lysogenic (temperate)				0.381101	0	0.299322	0.254174	5.00747	2.49225	16.4248	7.94711	8.44946	0.774515	4.78434	3.35092	17.4839	11.4571	8.64213	3.72807	4.82248	9.13265	7.37284	2.8937	1.27444	5.85825	3.69971	4.28483	3.46971	1.17569	0.213163	1.22821	2.72908	2.39385	1.99567	0.00225386	4.81366	7.43086	3.59229	4.37804
QD_2012_contig_13113924	11627	Low-quality	20	6	Viruses;Duplodnaviria;Heunggongvirae;Uroviricota;Caudoviricetes	Lytic (virulent)				1.57682	2.91574	3.88574	0.967244	2.0339	2.70305	4.23518	6.42585	3.162	5.95565	8.28777	11.2844	6.84187	5.31235	8.44881	15.6105	14.257	5.0812	3.82505	10.0607	4.59126	3.92005	3.47906	2.27777	4.9974	3.22305	1.38024	3.12949	6.456	6.35759	3.53992	3.49984	7.16936	6.99143	4.21096	4.61788
QD_2012_contig_13199158	13909	Low-quality	23	10	Viruses;Duplodnaviria;Heunggongvirae;Uroviricota;Caudoviricetes	Lytic (virulent)				1.5189	0.133026	1.83135	0	1.95214	1.53937	1.86134	6.12797	2.13421	2.63159	3.75419	7.66728	7.88352	2.24306	7.52081	16.9302	9.24833	4.42945	5.83752	5.92331	8.97183	1.62058	5.01004	2.9379	8.97359	7.31146	1.72938	16.6522	14.0526	15.0443	16.6436	6.28354	194.489	123.881	107.65	161.734
QD_2012_contig_1322522	23887	Low-quality	33	9	Viruses;Duplodnaviria;Heunggongvirae;Uroviricota;Caudoviricetes	Lytic (virulent)	d__Bacteria;p__Firmicutes;c__Clostridia;o__Eubacteriales;f__;g__;s__			4.85936	10.4203	6.80484	5.65579	5.06522	8.0775	7.48336	3.14552	3.46554	9.2493	7.78192	6.29004	9.81421	6.77201	1.54255	5.55544	10.5317	8.30908	7.72505	10.5393	5.23661	6.57648	3.80073	8.62645	0.500442	3.00372	2.93353	4.44531	9.17702	6.05615	0.520053	7.23594	0.650888	1.47437	0.673578	1.81056
QD_2012_contig_13251193	12670	Low-quality	14	6	Viruses;Duplodnaviria;Heunggongvirae;Uroviricota;Caudoviricetes	Lytic (virulent)				0.100676	0	0	0.237757	0	0.0716759	15.1285	33.4204	11.01	9.74399	13.0175	2.05476	24.9741	32.0221	21.2775	17.4298	32.4705	31.6823	6.49059	3.0331	6.47122	17.4751	12.9672	28.4276	0	1.71578	0	0	0	0	0.517362	0	0	0	0	0
QD_2012_contig_13401757	12547	Low-quality	18	12	Viruses;Duplodnaviria;Heunggongvirae;Uroviricota;Caudoviricetes;Autographiviridae	Lytic (virulent)				19.2051	13.0359	4.93216	16.1154	20.0427	3.13779	88.9983	16.868	14.122	1.29501	15.1239	5.23456	60.0437	34.9229	15.311	8.96863	9.07078	6.54037	27.1538	13.2498	7.09923	2.89864	0.873538	15.8787	20.8108	17.2444	1.54894	0	0	0	10.8093	1.7135	0	0	0	0
QD_2012_contig_13417838	14009	Low-quality	19	16	Viruses;Duplodnaviria;Heunggongvirae;Uroviricota;Caudoviricetes	Lytic (virulent)				0	0.6323	0	0	2.69073	0	6.54774	4.52415	3.69182	1.42326	4.25545	8.82017	6.95657	3.14023	1.43714	4.60639	4.8568	13.4245	0.135604	1.04613	1.39456	2.65999	3.50429	7.60077	0.0397992	0.838967	0	8.48156	9.14412	4.51645	0.90389	0	9.47915	2.46517	2.73249	6.91502
QD_2012_contig_13451552	14127	Low-quality	6	2	Viruses;Duplodnaviria;Heunggongvirae;Uroviricota;Caudoviricetes	Lytic (virulent)				0.186178	0	0	0	0	0.0596571	4.19617	7.47457	3.90509	2.38221	0.13712	1.25731	2.79915	3.16657	3.57932	5.88509	6.67809	23.7286	1.35508	2.90787	5.54682	6.77708	0.735133	9.67133	0	0	0	0	0	0	0	0	0	0	0	0
QD_2012_contig_13504098	27750	Low-quality	15	11	Viruses;Duplodnaviria;Heunggongvirae;Uroviricota;Caudoviricetes	Lytic (virulent)				0.058154	0.278133	0	0.673724	1.79891	0.224313	10.3892	6.89253	3.11238	1.56823	8.51231	11.255	7.65587	4.12733	1.31021	7.151	9.93549	14.673	1.2804	1.2091	3.36991	3.60999	5.20191	6.92947	0.355303	0.938044	0	7.7677	8.37142	7.39054	1.12838	0.340721	7.43039	2.94687	4.00038	7.74987
QD_2012_contig_13748074	25095	Low-quality	38	3	Viruses;Duplodnaviria;Heunggongvirae;Uroviricota;Caudoviricetes	Lytic (virulent)				5.285	9.7117	1.23929	12.0993	0.167559	2.12893	3.11352	5.50101	4.56672	3.06994	16.3349	5.98491	5.89275	4.77545	1.99324	9.53346	9.97712	7.25863	3.11558	8.89321	4.93145	3.39112	2.41534	7.48287	1.68335	1.78736	4.66774	1.36039	3.84077	2.83247	4.52821	17.7916	0	0.742469	1.08459	0.269918
QD_2012_contig_13752692	10553	Low-quality	8	2	Viruses;Duplodnaviria;Heunggongvirae;Uroviricota;Caudoviricetes	Lytic (virulent)				3.15438	1.42923	3.58111	0.57967	8.52057	1.60924	4.87616	3.15265	6.53894	1.3862	5.55235	6.37128	9.26041	7.26946	2.9841	4.84331	4.99444	7.27612	4.12732	5.61569	2.13301	1.41036	2.61344	4.15664	0.159992	0	0.450706	3.68022	4.63673	5.37227	0.961981	3.33336	1.02195	1.91638	0.706138	1.81501
QD_2012_contig_1377437	22816	Low-quality	11	1	Unclassified	Lytic (virulent)	d__Bacteria;p__Acidobacteria;c__Holophagae;o__Holophagales;f__;g__;s__			736.535	254.401	62.7622	166.465	2.45309	6.25706	25.5939	16.5326	2.33636	0	0	0	53.2037	21.531	14.1018	0	0	0	6.51421	0	0	0	0	0	25.0314	28.3911	1.71514	0	0	0	17.4838	0	0	0	0	0
QD_2012_contig_13788758	14659	Low-quality	13	1	Viruses;Duplodnaviria;Heunggongvirae;Uroviricota;Caudoviricetes	Lysogenic (temperate)				0	7.48217	0.587387	3.90922	0.103628	2.53733	1.02124	1.83938	5.31442	4.76771	20.2855	7.18538	0.943239	5.06321	17.4339	16.3677	4.06346	0.576506	1.84548	16.4285	2.59219	0.189915	0	0.278014	1.60194	0	7.1273	0.171521	2.02576	3.7102	0.335352	10.8521	0	0	0	0
QD_2012_contig_13875738	93458	Low-quality	92	7	Viruses;Duplodnaviria;Heunggongvirae;Uroviricota;Caudoviricetes	Lysogenic (temperate)	d__Bacteria;p__Thermodesulfobacteria;c__Thermodesulfobacteria;o__Thermodesulfobacteriales;f__;g__;s__;d__Bacteria;p__Bacteroidetes;c__Flavobacteriia;o__Flavobacteriales;f__Flavobacteriaceae;g__Seonamhaeicola;s__			2.01352	0	0	0	5.38224	5.97803	38.735	7.02237	5.39262	0.531403	1.55305	2.58409	50.0918	23.0479	0.841988	1.39782	1.22344	8.59915	12.1425	0	0	0.826875	0.996185	1.13167	0	0.074533	0	0.0781314	1.09015	1.06205	0	0	0.925592	0.320236	0.498179	0.783683
QD_2012_contig_13933649	11249	Low-quality	18	5	Viruses;Duplodnaviria;Heunggongvirae;Uroviricota;Caudoviricetes	Lytic (virulent)				0.57098	5.79331	2.40562	0.21521	0.600001	1.10231	6.70264	15.8515	6.6274	6.18368	9.3368	32.1513	17.8597	12.7796	33.2558	58.1479	46.5622	4.68269	9.96342	5.17717	18.1825	4.34821	4.23738	4.91844	8.38888	7.02989	2.50594	4.02938	16.3095	12.4806	15.9442	3.59204	3.25425	1.71221	2.36885	1.40264
QD_2012_contig_13939019	17862	Low-quality	18	1	Viruses;Duplodnaviria;Heunggongvirae;Uroviricota;Caudoviricetes	Lysogenic (temperate)				1.39509	3.21266	0.143107	1.3641	1.21496	0.452904	2.10706	3.9351	2.41253	4.86874	7.36938	8.61244	4.58356	4.02535	3.44085	19.5088	10.9764	3.12511	3.55138	2.90636	6.61178	1.00151	1.12561	3.74363	1.58521	0.818005	0.666408	0.172413	2.36071	3.26682	0.94864	1.06683	0	0	0	0
QD_2012_contig_13958115||full	10615	Not-determined	9	0	Unclassified	Lytic (virulent)				5.3319	3.76377	4.96029	6.18538	6.77397	9.2955	6.43637	8.93186	5.137	4.57008	5.53647	7.99666	6.27149	7.97348	5.77673	9.59701	11.1732	7.32157	6.24032	5.06089	7.86963	8.83132	3.89509	8.8894	6.97396	4.08042	11.2058	9.79832	8.08013	8.51278	4.24525	5.78298	4.16337	6.07339	4.75203	4.54014
QD_2012_contig_139709	10031	Low-quality	18	12	Viruses;Duplodnaviria;Heunggongvirae;Uroviricota;Caudoviricetes	Lytic (virulent)				8.50347	22.552	7.12615	40.613	3.28099	5.17655	13.8156	5.25739	6.08449	12.0854	10.5811	9.87074	12.6513	10.7264	5.33473	12.3605	12.4953	12.4938	5.53861	8.37994	5.53067	6.84309	6.71598	8.02665	2.0503	4.27295	0.801206	12.0729	8.51723	7.40497	3.96101	5.58641	1.19168	1.36832	2.05773	1.31565
QD_2012_contig_14002032	12542	Low-quality	29	3	Viruses;Duplodnaviria;Heunggongvirae;Uroviricota;Caudoviricetes	Lytic (virulent)				0.193179	0	0	0	0	1.59821	20.3065	21.0419	4.75118	5.85554	7.81311	0.621567	28.8882	15.8445	14.7046	8.86715	4.3891	2.08572	15.7595	8.13431	18.2457	9.71205	15.0828	19.2356	4.93362	16.297	3.90861	0.603964	0	0	1.55526	0	0	0	0.318785	0.487241
QD_2012_contig_14018634	16944	Low-quality	12	6	Viruses;Duplodnaviria;Heunggongvirae;Uroviricota;Caudoviricetes;Crassvirales	Lytic (virulent)				1.32174	3.55629	5.14422	0.82082	1.53882	4.74084	3.3061	5.06004	4.92441	7.48291	7.59647	24.9916	5.06372	5.54055	13.6431	39.114	20.0072	6.23287	7.51795	5.63286	7.01108	4.73678	4.70144	6.58177	8.55837	6.99374	3.4066	7.18709	18.5967	20.6036	14.8345	4.25523	3.14169	3.22715	2.55086	4.03643
QD_2012_contig_14097573	16993	Low-quality	19	3	Viruses;Duplodnaviria;Heunggongvirae;Uroviricota;Caudoviricetes	Lytic (virulent)				1.25008	0	0	0	5.04746	6.58589	37.6681	6.04236	5.42379	0.197376	1.54055	0.905271	46.7522	24.795	0.347539	1.22772	1.92491	8.74754	9.76867	0	0	0.92976	1.1065	0.369465	0	0	0	0.165585	0.808384	1.40996	0	0	0.536196	0	0	0.907604
QD_2012_contig_1438798	17499	Low-quality	17	3	Unclassified	Lysogenic (temperate)				1.75495	0.688755	0.472428	1.07033	3.41965	1.26528	2.7541	2.86925	2.49001	2.42399	2.25575	6.7511	1.53108	1.34511	1.81108	3.68899	6.94409	4.64494	2.76816	4.72673	5.08919	4.73779	4.31152	7.16724	0.785533	4.5853	1.0639	3.86595	9.17656	7.97437	6.27121	2.30837	3.46722	3.0252	2.28713	4.45749
QD_2012_contig_1438836	22883	Medium-quality	34	10	Viruses;Duplodnaviria;Heunggongvirae;Uroviricota;Caudoviricetes	Lysogenic (temperate)				13.3318	16.4865	1.85692	12.2813	9.49078	2.00199	9.65149	8.01798	4.00855	1.31575	5.20757	3.26912	21.4352	10.6065	14.7319	5.86091	8.05257	8.91564	13.8887	7.44456	9.19589	9.82005	9.51274	14.8987	4.09768	7.3362	1.2762	0.663506	1.6665	1.32573	8.36926	1.23105	3.85051	1.97252	3.66615	1.48979
QD_2012_contig_14520187	21572	Low-quality	20	3	Viruses;Duplodnaviria;Heunggongvirae;Uroviricota;Caudoviricetes	Lytic (virulent)				4.96485	1.01938	0.331706	2.62061	13.7437	8.851	4.49432	6.02293	9.02693	1.67128	11.4874	1.60528	5.99218	7.01216	7.72689	3.96504	3.50401	14.1408	8.68083	8.80247	3.43406	3.11997	1.98228	8.15596	2.20044	0.851524	0.00267475	0.232783	1.58979	0	0.402502	0	0	1.5235	1.60712	0.719169
QD_2012_contig_14533218	11636	Low-quality	15	2	Viruses;Duplodnaviria;Heunggongvirae;Uroviricota;Caudoviricetes	Lytic (virulent)				8.5317	11.2925	12.4098	4.44015	2.15808	36.0164	3.43386	5.17877	0.561791	38.2676	19.0878	3.8206	3.356	2.17129	8.63506	7.80827	8.19061	5.27394	2.44404	36.6136	20.0141	0.987455	2.63917	1.88001	2.50632	3.40503	11.2854	0.653081	1.45628	0.470081	0.945343	18.3045	0.0336837	0.300446	0	1.16195
QD_2012_contig_14536492	16906	Low-quality	15	6	Viruses;Duplodnaviria;Heunggongvirae;Uroviricota;Caudoviricetes	Lytic (virulent)				10.8817	2.08022	7.61593	9.71916	19.1971	5.02407	12.8107	17.475	14.1881	12.6453	7.34423	25.1563	8.82003	12.4151	9.00952	17.5221	31.7323	31.8708	10.9167	8.30141	14.6825	27.2079	31.1942	36.8365	8.46854	5.47802	4.62581	22.0646	14.7122	13.3476	5.80053	4.33963	11.0798	13.3439	9.99256	12.9548
QD_2012_contig_14725353	27186	Low-quality	33	5	Viruses;Duplodnaviria;Heunggongvirae;Uroviricota;Caudoviricetes	Lysogenic (temperate)				2.75522	3.32591	0.825004	1.64743	2.24388	2.35014	8.55514	3.71097	3.15511	1.95521	4.86286	6.51483	6.55469	7.78367	3.21999	9.18041	9.17479	6.83287	7.01506	4.90383	4.62869	4.38711	3.67031	6.51392	0.375359	1.00008	0.476129	3.61699	5.17857	8.92837	1.52726	1.00743	10.8457	10.1272	7.60737	6.97652
QD_2012_contig_14761191	18510	Low-quality	25	9	Viruses;Duplodnaviria;Heunggongvirae;Uroviricota;Caudoviricetes	Lytic (virulent)				4.254	0	0	0.364688	4.22619	1.79216	33.3712	6.262	10.7001	0	0	0	38.4186	25.6917	3.48025	0.43234	3.60299	9.6706	26.7009	0	0.689426	1.69417	0.205289	9.86096	0	1.43445	0	0	0	0	1.99949	0	0	0	0	0
QD_2012_contig_14864371	15596	Low-quality	31	1	Viruses;Duplodnaviria;Heunggongvirae;Uroviricota;Caudoviricetes	Lytic (virulent)				0	0	0.107354	0	0	0.461219	2.25166	0	0.553253	0.115295	1.12962	3.5307	1.15635	2.0346	42.3169	6.83072	4.5102	1.01178	1.9953	0	0.450829	0	0.596245	0	5.057	4.32808	0.312819	0	0.513461	0	0.795943	0	0	0	0	0
QD_2012_contig_14879914	11818	Low-quality	37	3	Viruses;Duplodnaviria;Heunggongvirae;Uroviricota;Caudoviricetes	Lytic (virulent)				0.369872	0.194601	0.268745	0.168945	3.80822	4.33262	6.79175	21.0947	5.03782	5.43856	12.3426	8.45784	5.52021	4.69076	2.68194	7.14432	9.63567	12.9802	6.56537	10.4272	7.71835	10.1787	11.0576	10.1048	1.17447	3.08638	2.77661	20.0961	11.3047	2.81982	0.901948	2.82416	7.02022	7.7885	5.28108	19.9006
QD_2012_contig_14927782	20999	Low-quality	24	1	Viruses;Duplodnaviria;Heunggongvirae;Uroviricota;Caudoviricetes	Lytic (virulent)				3.17168	2.09462	1.39037	1.45874	6.25356	1.69367	5.19964	4.68434	6.04438	2.0285	7.71483	9.33349	9.39662	8.66342	10.638	9.56078	9.24204	8.1183	9.47222	3.02487	4.14106	5.47037	4.4991	8.06201	0.850282	0.647027	0.699372	2.89364	7.0331	9.1824	3.38629	0.140817	4.66714	3.2016	3.0977	1.91124
QD_2012_contig_1495848	18297	Low-quality	38	1	Viruses;Duplodnaviria;Heunggongvirae;Uroviricota;Caudoviricetes	Lytic (virulent)	d__Bacteria;p__Candidatus Moranbacteria;c__;o__;f__;g__;s__			2.76858	9.09943	0.864987	3.55471	3.30028	8.28095	14.5747	5.83958	6.58933	3.79804	12.1641	6.73328	18.8783	5.60654	3.53413	10.8366	13.7438	8.21013	15.5453	13.2283	7.26749	4.76334	4.30157	9.01184	1.6037	2.94261	3.61924	6.00466	6.35746	10.5732	3.49776	4.8354	5.95812	4.25624	4.64689	2.36874
QD_2012_contig_14985574	11653	Low-quality	18	1	Viruses;Duplodnaviria;Heunggongvirae;Uroviricota;Caudoviricetes	Lytic (virulent)				0.820591	0.037531	1.09724	0	5.29526	3.77826	12.454	12.508	7.22369	0.490661	3.84015	4.93623	17.3512	14.1571	9.24143	6.05535	8.52655	10.9759	6.15183	4.18793	1.94132	5.63264	1.5644	4.09421	2.09516	2.33234	0.0174334	2.00558	3.81859	1.828	1.09711	1.33494	7.26769	7.95786	5.96561	3.88891
QD_2012_contig_15136500	5088	High-quality	4	2	Unclassified	Lytic (virulent)				0	0	0	0	0	0	0.24555	38.9917	0	0.604579	4.30105	1.65483	2.55618	2.85377	14.0234	17.9043	19.5969	1.44111	5.21238	1.31509	65.8297	19.6227	17.5906	12.389	3.87584	17.1228	7.58777	0	0	0	0	0	0	0	0	0
QD_2012_contig_15186744	121918	Medium-quality	195	78	Viruses;Duplodnaviria;Heunggongvirae;Uroviricota;Caudoviricetes	Lysogenic (temperate)				0	0	0	0.0315568	0.16961	0	0	0	0	0	0	0	48.7708	40.222	15.6378	0	0.306485	2.75571	11.6735	0	0	0	0	6.0217	5.22418	2.02338	0	0	0	0	0	0	0	0	0	0
QD_2012_contig_15192815	11044	Low-quality	17	2	Viruses;Duplodnaviria;Heunggongvirae;Uroviricota;Caudoviricetes	Lytic (virulent)				0.199756	0	0	0	4.61951	4.57758	40.4817	5.38575	5.79402	0.439275	1.3062	3.07127	50.2237	28.3706	1.42923	0.749634	1.4578	10.1853	9.72157	0	0.113157	0.534391	0.694283	0.644466	0	0	0	0	0.96559	0.53701	0	0	0.0411657	0.785043	0	0.962313
QD_2012_contig_1532498	23109	Low-quality	37	4	Viruses;Duplodnaviria;Heunggongvirae;Uroviricota;Caudoviricetes	Lytic (virulent)				9.57468	2.5768	0	2.46991	1.68798	0.0339504	10.8369	6.03931	0	0	0	0	49.0391	15.0624	11.8666	0	0.334095	0.698	5.00426	0	0	0.0684095	0.710566	9.2408	4.61672	3.42155	0	0	0	0	4.37001	0	0	0	0	0
QD_2012_contig_15495630	65548	Low-quality	72	1	Unclassified	Lysogenic (temperate)	d__Bacteria;p__Actinobacteria;c__Acidimicrobiia;o__;f__;g__;s__			11.3705	20.043	18.9346	12.3042	19.6022	12.1871	20.5352	14.2692	14.418	10.4008	9.92822	13.356	16.5302	21.0357	16.1378	15.0077	11.8836	16.3576	16.2474	9.8599	7.64828	16.2555	16.334	14.3144	11.6331	11.5539	14.1626	10.8005	8.49213	6.79286	15.6758	12.4971	11.3803	15.4458	12.1516	12.2441
QD_2012_contig_15565806	14473	Low-quality	21	2	Viruses;Duplodnaviria;Heunggongvirae;Uroviricota;Caudoviricetes	Lytic (virulent)				0	0	0	0	0	0	0	0	0	0	0	0	7.94136	11.5185	21.328	2.03047	20.3595	7.6608	0.870162	0	0	0	0	0.966012	0.573064	0	0	0	0	0	0	0	0	0	0	0
QD_2012_contig_15660168	11674	Low-quality	18	11	Viruses;Duplodnaviria;Heunggongvirae;Uroviricota;Caudoviricetes	Lytic (virulent)				0.135333	0	0.436892	0	0	0.571003	1.31931	3.04272	1.74067	0.852714	3.10427	12.3767	5.96645	3.63049	7.8278	20.3382	14.5795	0.42095	6.39384	0.575372	4.62754	0.916504	2.36219	2.96426	5.44858	1.37506	0	0	1.34466	0.599131	1.37175	0	0.289195	0.309645	0.179164	0.46438
QD_2012_contig_15666959	11994	Low-quality	6	1	Viruses;Duplodnaviria;Heunggongvirae;Uroviricota;Caudoviricetes;Crassvirales	Lytic (virulent)				7.3961	9.58992	1.25496	7.46606	1.8541	3.60436	35.3083	2.65324	2.41664	1.11806	11.0794	3.28575	8.23334	5.97733	16.0276	4.18918	2.84366	2.80527	1.76711	1.96432	4.54861	0.940183	0.386964	2.80229	8.99999	0.113899	3.512	0	0.177067	0	0	4.18214	0	0	0	0
QD_2012_contig_15849180	23008	Low-quality	10	3	Viruses;Duplodnaviria;Heunggongvirae;Uroviricota;Caudoviricetes	Lytic (virulent)				0.258238	8.17108	0	1.2734	1.73262	4.97674	20.7916	2.80415	5.07734	1.57337	2.26786	4.10287	25.0526	11.5064	0.628507	2.23365	4.59367	11.3649	9.36592	0.360339	0	2.31936	1.99976	3.15261	0	1.31043	0	1.05289	2.38946	2.45165	0	0.51518	0.54088	0.699926	0.201928	0.852837
QD_2012_contig_15954196	20802	Low-quality	35	7	Viruses;Duplodnaviria;Heunggongvirae;Uroviricota;Caudoviricetes	Lysogenic (temperate)				0.398684	19.9152	2.93398	8.724	11.5892	0.915116	7.40237	1.96133	12.9835	3.05501	34.3902	13.4771	7.85132	14.2599	11.9588	15.7158	6.87519	2.61418	12.5725	42.6167	1.63044	0.509628	0	2.07563	0	1.19012	3.24706	0.0286336	2.10162	3.42018	3.63673	9.29922	0	0	0	0
QD_2012_contig_15974989	64929	Low-quality	72	5	Viruses;Duplodnaviria;Heunggongvirae;Uroviricota;Caudoviricetes	Lysogenic (temperate)	d__Bacteria;p__Proteobacteria;c__Deltaproteobacteria;o__;f__;g__;s__			3.23228	10.7178	2.17606	5.78543	3.60471	5.94259	8.94261	4.56913	3.71477	6.23069	8.02583	8.663	11.0001	7.10234	4.90585	9.24864	9.47423	7.86133	6.92151	5.83174	5.03332	3.3875	4.05014	5.16973	1.27077	2.39938	1.20736	3.27359	7.59258	8.18067	3.81605	4.80917	4.66345	3.85046	2.77097	3.45873
QD_2012_contig_16004763	16235	Low-quality	23	7	Viruses;Duplodnaviria;Heunggongvirae;Uroviricota;Caudoviricetes	Lysogenic (temperate)				1.47637	1.02849	0	0	1.95414	2.55318	8.49351	11.8983	6.40808	1.21731	5.12651	1.40975	8.84182	3.60174	4.06269	3.24063	4.20461	3.89877	3.78959	0.572318	1.90605	0.366613	0.779405	3.7379	1.75138	0.733555	0	0	0.273182	0	0.346105	0.232537	0	0.331726	0.625367	1.26656
QD_2012_contig_16241345	10458	Low-quality	14	5	Viruses;Duplodnaviria;Heunggongvirae;Uroviricota;Caudoviricetes	Lysogenic (temperate)				10.1033	0.350088	1.41346	11.5526	3.90019	4.5929	22.8897	19.7438	6.50668	4.99103	28.5369	18.4208	19.6335	25.2884	4.91986	15.4189	22.0475	30.4478	4.76666	8.61196	18.1923	19.3854	12.9263	18.9449	2.01485	0	10.8134	1.15314	1.61533	1.94989	0	3.71088	0.972385	1.89074	3.35507	0.582109
QD_2012_contig_16256093	12085	Low-quality	28	2	Viruses;Duplodnaviria;Heunggongvirae;Uroviricota;Caudoviricetes	Lytic (virulent)				25.7891	34.9196	11.4739	32.0482	41.6464	4.08409	12.5337	7.99531	10.0497	1.1516	1.91337	0	18.3265	13.2257	29.363	0	0.832773	1.40932	10.1906	1.1344	0	0	0.0958198	10.1289	20.8697	10.1112	8.11281	0	0	0	15.5261	5.6032	0	0	0	0
QD_2012_contig_16267	26639	Low-quality	27	1	Viruses;Duplodnaviria;Heunggongvirae;Uroviricota;Caudoviricetes	Lytic (virulent)				29.786	42.6583	10.4976	31.8967	46.3537	3.04119	11.2652	5.63686	10.071	0.355113	1.65153	0.403634	17.9035	15.5909	26.3673	0	2.44848	1.92785	12.0568	0.859336	0.607124	0	0	6.38708	26.2601	18.9106	10.5881	0	0	0	19.3245	5.91748	0	0	0	0
QD_2012_contig_16276516	17187	Low-quality	18	5	Viruses;Duplodnaviria;Heunggongvirae;Uroviricota;Caudoviricetes	Lytic (virulent)	d__Bacteria;p__Candidatus Latescibacteria;c__;o__;f__;g__;s__			7.16027	3.08225	1.67222	3.60976	1.72273	2.00401	11.0214	9.79487	5.05285	2.14093	6.49338	13.0027	9.18634	9.90809	9.72057	9.85238	13.2382	14.3495	5.88152	2.83802	2.33913	4.96269	4.76945	6.98131	4.37874	0.942356	3.8113	1.4468	3.42073	3.63168	0.183219	2.75815	6.42369	6.17072	4.50593	6.11031
QD_2012_contig_16286418	20901	Low-quality	26	1	Viruses;Duplodnaviria;Heunggongvirae;Uroviricota;Caudoviricetes;Kyanoviridae	Lytic (virulent)				1.4377	3.79041	0.351131	1.43373	0.743907	1.60224	8.67581	2.63001	3.49354	1.45993	7.47011	3.21303	13.1687	6.27278	2.55337	9.49053	9.78078	5.1521	8.96735	5.82074	4.59095	3.97286	2.72115	6.10377	0.801668	0.956445	2.60526	4.72546	7.79415	12.1613	3.96294	3.83395	10.5366	6.975	8.52129	8.00054
QD_2012_contig_16320516	51869	Medium-quality	73	21	Viruses;Duplodnaviria;Heunggongvirae;Uroviricota;Caudoviricetes	Lysogenic (temperate)				3.48461	3.50715	0	1.11548	4.85528	0.846838	21.1016	30.5667	7.04908	4.42214	10.9251	13.5269	49.4615	20.3451	4.19745	7.91964	15.8026	14.6845	11.6902	3.81697	2.97245	3.83842	8.59874	7.16884	0.322559	0.276277	0.176334	1.29182	3.29157	6.81492	0.067137	0.814998	7.00367	4.97125	3.39098	4.66409
QD_2012_contig_16335223	13290	Low-quality	19	9	Viruses;Duplodnaviria;Heunggongvirae;Uroviricota;Caudoviricetes	Lytic (virulent)				0	0	0	0	0	0	0.535282	9.00303	2.17914	1.57019	1.12295	0.786022	8.35885	6.5116	1.97409	4.2443	20.6512	12.314	0.926332	0.265644	0.558647	5.18536	4.12328	7.822	0	0	0	0.129639	0.28503	0	0	0	1.17054	1.02642	1.36169	1.2247
QD_2012_contig_16362785	22810	Medium-quality	28	10	Viruses;Duplodnaviria;Heunggongvirae;Uroviricota;Caudoviricetes	Lytic (virulent)				4.98665	13.0233	1.84059	5.80425	2.80634	1.77889	7.39725	12.6742	3.64791	4.75856	5.89963	9.65139	10.8284	6.59831	9.62649	10.0651	11.9696	6.78534	12.0683	8.71734	10.7484	7.87912	6.88007	12.1206	7.75779	2.65573	4.79732	2.7468	5.06865	5.54039	3.63207	3.40698	3.58479	5.92462	2.99428	3.2404
QD_2012_contig_16376520	10762	Low-quality	16	5	Viruses;Varidnaviria;Bamfordvirae;Nucleocytoviricota;Megaviricetes;Pimascovirales;Iridoviridae	Lytic (virulent)				0	0	0	0	3.19501	3.15943	18.1889	2.73598	4.35991	0	1.91264	4.00606	29.1598	13.7615	0.749188	0.655493	2.13206	5.87052	19.8223	1.55577	0.767072	7.46082	5.98134	4.819	0.425721	0.689349	0.260065	0.64372	2.22727	3.04697	0	0	4.15737	2.93801	3.35029	2.51206
QD_2012_contig_16424282	14435	Low-quality	16	2	Viruses;Duplodnaviria;Heunggongvirae;Uroviricota;Caudoviricetes	Lytic (virulent)				1.173	2.16323	0	0.84752	5.92072	1.87745	6.24237	7.68572	3.79958	0.762062	4.32441	4.73371	7.07441	6.82244	2.19623	5.78335	9.25006	10.2471	10.8487	4.07949	3.63959	5.70487	5.58284	5.43096	0.767644	1.63001	0.913801	1.87444	1.20419	1.79137	2.89042	0.708364	0.740525	1.89634	4.01413	0.928557
QD_2012_contig_16430922	14117	Low-quality	21	7	Viruses;Duplodnaviria;Heunggongvirae;Uroviricota;Caudoviricetes	Lytic (virulent)				0.160994	0	1.00695	0	3.07934	7.17111	4.89994	15.1143	6.06305	4.89272	10.1626	5.90503	8.51729	7.22223	5.77383	5.11369	7.34161	8.3619	3.66578	10.4039	4.03088	5.01912	8.49047	5.09291	3.4284	3.38037	0.247487	31.7228	11.4183	4.73173	0.957885	5.11732	6.76458	17.6823	9.53013	35.6713
QD_2012_contig_16575050	14176	Low-quality	23	1	Viruses;Duplodnaviria;Heunggongvirae;Uroviricota;Caudoviricetes	Lytic (virulent)				29.2079	29.6164	9.58816	15.5693	0.0896374	9.14751	0.357292	0.61527	0.535599	4.94255	5.7545	0	1.1574	4.824	114.774	0.164176	3.99177	0.690418	0.647216	0.00511746	1.75038	0	0	0.389792	11.6647	1.06608	0.269598	0	0	0	0	2.17003	0	0	0	0
QD_2012_contig_16580010	21129	Low-quality	18	8	Viruses;Duplodnaviria;Heunggongvirae;Uroviricota;Caudoviricetes;Crassvirales	Lytic (virulent)				13.6177	18.3364	5.30465	25.9019	17.5058	2.9326	6.90544	6.49458	7.72558	2.64539	10.5629	5.12871	7.07726	5.37972	38.0746	2.10965	4.37589	4.0945	5.07598	7.21488	10.2959	1.32426	1.87984	6.41775	16.2928	15.5035	9.8234	0.325599	2.43205	0.98961	9.53697	14.3755	0.0100594	0	0	0
QD_2012_contig_16581960||full	7414	High-quality	12	1	Unclassified	Lytic (virulent)				0	0	0	0	0	0	0	0	0	0	0	0	7.66032	10.0778	20.2429	2.95537	5.35394	1.81558	0	0.216146	0	0	0	0	0	0	0	0	0	0	0	0	0	0	0	0
QD_2012_contig_16637745	45079	Low-quality	41	6	Viruses;Duplodnaviria;Heunggongvirae;Uroviricota;Caudoviricetes	Lysogenic (temperate)				0.598804	6.2234	2.17779	2.95201	1.11277	1.03513	1.71463	3.01555	3.25326	2.37344	5.08379	15.0816	3.41409	4.30815	5.67484	16.69	16.1481	4.17222	3.15417	2.56346	3.12422	1.75864	1.47273	3.37359	1.62811	1.89379	1.76796	4.80743	8.44063	9.96191	6.25172	1.91947	1.43603	1.37465	1.30519	1.45076
QD_2012_contig_16674850	18175	Low-quality	21	4	Viruses;Duplodnaviria;Heunggongvirae;Uroviricota;Caudoviricetes	Lytic (virulent)				1.29887	3.72678	1.88854	1.41885	1.42051	2.15772	4.93159	4.27541	2.08636	5.86118	8.806	7.21553	7.46521	4.034	7.4071	17.1102	14.3446	5.80414	2.81838	7.13472	4.29772	1.14531	1.8746	2.11089	2.53587	3.5624	1.58828	3.61396	5.77459	6.89136	4.4268	2.4763	4.21503	5.18207	4.55256	2.48228
QD_2012_contig_16700253	50364	Complete	66	14	Viruses;Duplodnaviria;Heunggongvirae;Uroviricota;Caudoviricetes	Lysogenic (temperate)				2.41822	0	1.01864	0.392168	7.91995	3.63499	26.8406	15.2746	11.7684	3.09806	6.72696	10.2739	54.5314	21.0779	5.48854	8.39786	10.3317	13.5532	26.9312	4.27473	6.33444	9.77779	12.0656	13.1715	2.60522	3.89062	0.496564	4.70813	9.46684	8.62297	5.54403	0.81958	6.94738	5.60282	6.64418	3.66312
QD_2012_contig_16720162||full	15568	Low-quality	12	0	Viruses;Duplodnaviria;Heunggongvirae;Uroviricota;Caudoviricetes	Lytic (virulent)				0	0.33039	0.896024	0	0	0.853542	3.73324	0	0	5.34558	0.183524	0	0.435986	6.00233	53.2454	1.07265	0	0	1.62903	0	0.632286	0	0	0.121908	21.0592	0.321627	0	0	0	0	0	0.494559	0	0	0	0
QD_2012_contig_16737292	45588	Medium-quality	63	3	Viruses;Duplodnaviria;Heunggongvirae;Uroviricota;Caudoviricetes	Lytic (virulent)				65.7426	34.8905	21.9025	54.0356	110.644	57.5029	35.0663	39.2799	73.5919	27.0117	59.0697	23.4968	51.6078	61.4216	34.3329	24.0636	50.3031	60.2717	83.09	56.3697	43.7796	16.1219	13.7917	42.0554	21.4907	25.3362	40.7275	4.56674	9.49529	5.51478	58.1678	70.7474	2.23104	13.55	14.0531	5.75578
QD_2012_contig_16764073	12648	Low-quality	7	7	Viruses;Duplodnaviria;Heunggongvirae;Uroviricota;Caudoviricetes	Lytic (virulent)				0	0	0	0	0	0	0.949349	9.64763	2.30262	0.782549	1.34608	0.827592	6.66153	4.85032	3.58027	5.96844	13.976	12.1617	0.286872	0	0	4.37106	2.59176	8.20532	0	0	0	0	0	0	0	0	1.50766	1.49582	0.410242	0.696764
QD_2012_contig_16793115	13659	Low-quality	19	6	Viruses;Duplodnaviria;Heunggongvirae;Uroviricota;Caudoviricetes	Lytic (virulent)				2.4893	7.00765	1.29034	6.02687	5.12723	5.16983	9.4448	11.1863	3.98642	6.94574	8.74676	7.54923	13.6459	14.1248	6.56138	9.75015	17.0583	9.70886	6.02724	6.33973	7.5358	6.64262	5.56575	6.72655	2.89472	5.73308	2.33461	3.74834	7.81205	6.9314	7.73907	2.85785	7.11014	5.14051	4.88537	6.66418
QD_2012_contig_16804027	16319	Low-quality	35	5	Viruses;Duplodnaviria;Heunggongvirae;Uroviricota;Caudoviricetes	Lytic (virulent)				2.73984	9.023	1.47341	4.57796	3.22734	3.04368	7.33766	7.74172	3.1937	4.37375	8.183	7.06241	14.8732	8.14736	5.75285	8.45858	12.1121	10.17	4.04559	4.17661	5.15443	4.87877	4.34483	6.26556	3.90135	2.68673	1.75276	5.22927	6.81578	4.25299	3.06451	1.98284	4.32602	4.09396	3.18902	3.88492
QD_2012_contig_16839424	40271	Complete	53	10	Viruses;Duplodnaviria;Heunggongvirae;Uroviricota;Caudoviricetes	Lysogenic (temperate)				9.90587	7.72988	3.00127	6.3989	15.1854	5.46291	27.9214	11.8281	11.9286	3.82899	10.1649	8.9305	49.8919	30.4728	17.7226	13.9671	17.7997	19.4931	43.6336	11.989	12.944	18.2685	20.4264	36.581	5.88737	2.85777	2.97201	3.97871	7.57104	7.60944	4.38648	1.85465	13.4067	12.402	9.72147	10.2945
QD_2012_contig_16841809	10592	Low-quality	7	2	Viruses;Duplodnaviria;Heunggongvirae;Uroviricota;Caudoviricetes	Lytic (virulent)				8.74114	0	0	2.86316	26.9809	20.0898	14.8119	3.7496	6.70419	3.31225	28.1748	1.06838	15.1325	10.2055	2.67461	1.49906	12.5842	14.3659	17.9972	106.513	1.77001	1.81856	2.88171	2.37803	0	0.733325	0	0.243423	0	0	0	0.0670207	0	1.95339	0.0792581	0
QD_2012_contig_16927322	10088	Low-quality	13	1	Viruses;Duplodnaviria;Heunggongvirae;Uroviricota;Caudoviricetes	Lysogenic (temperate)				11.0642	12.8977	2.01499	7.87718	6.05224	8.44072	7.39297	6.11402	5.209	1.95716	7.35225	5.87194	9.08159	7.06726	4.51114	9.44985	7.98928	6.25952	5.87948	4.68157	7.79489	4.87133	2.89402	4.63986	1.6669	2.66867	1.4642	4.66173	6.97982	9.34238	7.60983	2.70386	5.79049	7.93383	8.35223	7.21219
QD_2012_contig_16933497	48502	Medium-quality	65	23	Viruses;Duplodnaviria;Heunggongvirae;Uroviricota;Caudoviricetes	Lytic (virulent)	d__Bacteria;p__Proteobacteria;c__Gammaproteobacteria;o__Xanthomonadales;f__;g__;s__			1.63067	0.837733	0.949476	0.913527	4.41464	11.0808	12.3974	23.9596	10.3715	11.5133	29.2334	15.2115	13.7926	10.9421	10.0276	13.8441	16.9965	21.9818	13.494	15.4876	12.1641	12.5473	18.6734	16.8056	3.50048	4.863	1.90792	24.2156	13.9433	10.1478	1.94451	8.77419	7.64658	11.1503	9.75954	19.7263
QD_2012_contig_16947517	10266	Low-quality	8	1	Viruses;Duplodnaviria;Heunggongvirae;Uroviricota;Caudoviricetes	Lytic (virulent)				2.58666	11.6498	2.63018	6.38483	4.18517	3.89636	11.0701	5.25659	2.74878	5.19522	10.2831	8.36154	12.3853	7.25656	4.46462	8.26719	9.8639	9.35805	8.31593	6.7874	4.89458	2.21351	3.20636	6.64213	1.76551	6.47575	1.63579	4.04605	10.138	10.584	3.74064	3.91983	3.60283	2.89546	3.46191	4.09713
QD_2012_contig_17023950	17660	Low-quality	30	4	Viruses;Duplodnaviria;Heunggongvirae;Uroviricota;Caudoviricetes	Lysogenic (temperate)				15.191	10.8516	10.8478	10.2279	5.40999	17.4099	3.77901	2.80505	3.75116	5.59479	2.3458	0	4.98653	3.6062	27.2131	0	1.23461	0.911691	7.57417	12.8156	8.01525	0	0	0.512767	11.1341	3.69077	4.38065	0	0	0	6.42315	13.5322	0	0	0	0
QD_2012_contig_17033996	10896	Low-quality	17	6	Viruses;Duplodnaviria;Heunggongvirae;Uroviricota;Caudoviricetes	Lysogenic (temperate)				2.95646	0	5.29499	0.747454	5.324	4.08544	4.34661	4.66303	6.42105	4.33236	9.73077	14.966	5.67824	3.64707	20.9197	23.4795	11.6867	4.65273	11.1947	7.28873	14.5192	2.28505	4.88637	7.04665	11.7156	11.5284	4.80097	3.13793	13.3445	14.3703	18.7967	4.22299	4.63374	4.15602	4.84362	3.4339
QD_2012_contig_17057474	16587	Low-quality	24	10	Viruses;Duplodnaviria;Heunggongvirae;Uroviricota;Caudoviricetes	Lytic (virulent)				3.27447	63.3303	2.80479	23.1565	4.10923	7.30121	14.7282	22.0891	4.47235	12.0177	13.4998	20.0766	28.8194	20.8948	19.556	33.2496	28.2315	13.8477	26.9375	18.4684	59.617	16.0511	14.8274	21.9198	8.94288	20.9799	16.0537	10.93	17.6763	19.0934	30.708	16.1189	42.1855	26.4934	29.783	27.7893
QD_2012_contig_17133975||full	12133	Low-quality	4	0	Unclassified	Lytic (virulent)	d__Bacteria;p__Proteobacteria;c__Deltaproteobacteria;o__Desulfobacterales;f__;g__;s__			4.36388	19.2532	4.14862	12.1688	7.66303	7.78181	8.49477	10.3923	10.2013	4.20782	10.5143	20.881	5.57432	12.9273	8.14948	18.3148	20.7879	14.2431	8.31298	4.97038	4.89017	9.84082	9.73272	8.91336	1.90409	3.81662	9.48481	14.2221	16.5739	14.0067	3.73066	10.6344	15.8391	13.869	13.5331	14.0478
QD_2012_contig_17173584	61530	Complete	77	7	Viruses;Duplodnaviria;Heunggongvirae;Uroviricota;Caudoviricetes	Lysogenic (temperate)	d__Bacteria;p__Chloroflexi;c__Anaerolineae;o__;f__;g__;s__			45.3926	19.2087	38.3072	66.3355	17.9087	42.2518	23.6007	12.3951	20.3606	24.5536	31.7211	10.5608	48.6346	18.8642	76.6953	14.0835	29.5824	38.618	35.1734	18.8657	51.1971	23.8323	16.548	43.2896	45.2669	14.0879	12.016	11.8144	8.75094	5.33437	14.0949	22.9301	1.55007	4.92119	2.70196	2.15914
QD_2012_contig_17225813	13598	Low-quality	37	3	Viruses;Duplodnaviria;Heunggongvirae;Uroviricota;Caudoviricetes	Lytic (virulent)				0	2.80619	6.66763	1.40206	0	1.87355	4.05002	1.68776	4.39194	5.03729	2.57191	5.6974	4.65346	8.39069	24.2409	12.0534	8.22324	0.915526	8.63871	3.74738	1.53655	0.301405	0.0502483	0	2.46168	0.976935	0.958546	0	0.345291	1.34867	4.13137	3.06226	0	0	0	0
QD_2012_contig_17240824||full	12520	Not-determined	24	0	Viruses;Duplodnaviria;Heunggongvirae;Uroviricota;Caudoviricetes	Lytic (virulent)				5.16009	17.0039	3.81833	6.57228	3.34752	1.96898	12.9327	10.9466	4.36765	3.69249	9.5128	7.5333	15.2815	9.51507	5.33267	8.5378	15.4695	9.70335	11.9746	7.98226	11.7185	5.63587	11.2661	17.1549	4.84725	1.84565	3.44323	4.89472	7.66148	6.61908	5.54136	2.55769	5.28784	4.82514	5.14847	4.04702
QD_2012_contig_17250884	11871	Low-quality	11	3	Viruses;Duplodnaviria;Heunggongvirae;Uroviricota;Caudoviricetes	Lytic (virulent)	d__Bacteria;p__Bacteroidetes;c__Flavobacteriia;o__Flavobacteriales;f__Flavobacteriaceae;g__Seonamhaeicola;s__			1.01425	12.6541	2.28644	5.75992	1.74828	3.70892	4.17323	5.20312	2.48399	7.21866	9.59655	4.67009	11.534	8.79809	2.00349	10.0724	10.195	4.80882	4.29239	9.52416	6.39032	1.9604	2.27311	5.54072	0.862598	3.79997	8.0612	5.11368	4.1475	6.59476	3.53434	8.49583	1.32573	2.39995	1.51559	0
QD_2012_contig_17268006||full	11024	Not-determined	15	0	Unclassified	Lysogenic (temperate)	d__Bacteria;p__Proteobacteria;c__Alphaproteobacteria;o__;f__;g__;s__			12.0891	21.895	12.4996	12.1752	13.0965	10.4564	12.9501	16.6928	16.6217	6.55337	13.456	18.2284	9.27468	22.2571	16.4565	15.2087	11.904	11.6512	11.3672	8.64888	12.2452	10.0527	11.6205	13.0717	6.37511	3.77853	7.48365	16.5697	13.7169	18.9136	5.12725	10.4943	19.0268	20.7522	23.4179	19.7999
QD_2012_contig_17297119	14435	Low-quality	9	4	Viruses;Duplodnaviria;Heunggongvirae;Uroviricota;Caudoviricetes	Lytic (virulent)				0.820722	0	0	0.592614	0.733251	1.54117	25.8614	23.5349	6.13241	4.3045	9.24056	1.02095	20.7285	16.1777	8.32216	11.544	7.861	2.53775	10.553	4.63096	15.3357	11.4887	15.8424	24.4961	3.4261	10.5376	1.87038	0.248978	0	0	0	0	0	0	0	0.113348
QD_2012_contig_17393490	26027	Low-quality	43	3	Viruses;Duplodnaviria;Heunggongvirae;Uroviricota;Caudoviricetes	Lytic (virulent)				0.372482	0	0	0	1.08567	1.68934	4.39952	2.81375	1.4225	1.69371	5.21685	8.67117	5.85504	4.27154	6.95228	17.2472	11.4793	3.27284	5.21084	1.18758	3.65696	1.10055	0.379346	3.08537	0.335565	0.751887	0.09484	0.146997	1.48713	1.97068	2.6336	1.01306	0	0	0	0
QD_2012_contig_17409487	10799	Low-quality	20	3	Viruses;Duplodnaviria;Heunggongvirae;Uroviricota;Caudoviricetes	Lytic (virulent)				1.69847	1.07093	0.957564	0.799214	1.16535	2.09267	4.50772	3.27356	0.891993	3.2945	3.50152	4.59102	2.17292	3.58487	2.10632	4.53387	3.53685	4.37585	4.03655	3.91571	3.3222	4.76769	4.235	4.12291	4.83645	2.33615	3.04128	2.07081	5.74484	7.37966	5.33214	2.52255	4.44278	3.76887	3.7106	3.46063
QD_2012_contig_17419990	22104	Low-quality	16	9	Viruses;Duplodnaviria;Heunggongvirae;Uroviricota;Caudoviricetes	Lytic (virulent)				0.973513	0.0204517	5.15822	0	0.458169	5.34661	2.94024	4.02685	4.48815	10.9255	11.5291	19.8242	6.05099	6.43961	11.1427	26.5403	17.595	3.50634	3.77071	7.83123	5.61362	0.833691	1.40891	2.36809	3.88691	2.22561	0.271862	0.897294	6.30953	3.85765	4.47601	6.52346	0.204281	0.600574	0.651353	0
QD_2012_contig_1742520	16911	Low-quality	19	15	Viruses;Duplodnaviria;Heunggongvirae;Uroviricota;Caudoviricetes	Lytic (virulent)				6.10643	20.1819	1.48716	8.52041	4.75449	1.65376	11.0429	11.5869	5.40295	1.67233	20.9457	9.36213	22.5125	10.9182	12.3384	12.33	9.27332	11.4215	14.4576	23.541	5.44688	2.36362	2.17013	13.3928	5.0851	3.06036	4.41795	0	1.17336	0.412441	13.6154	8.81843	0	0	0	0
QD_2012_contig_17471162	56962	Low-quality	58	10	Viruses;Duplodnaviria;Heunggongvirae;Uroviricota;Caudoviricetes	Lysogenic (temperate)				7.33476	13.758	5.55725	8.32611	8.52795	10.5471	14.3589	8.81267	8.59231	11.8525	12.3321	20.9291	15.1731	14.5062	11.9854	19.6443	18.2203	14.8878	14.3198	11.8758	10.899	9.08817	8.52332	12.5399	8.8697	8.64461	7.18644	9.21467	17.4469	19.3097	14.1716	10.958	15.7027	15.2236	12.6309	11.5163
QD_2012_contig_17555421	11051	Low-quality	21	4	Viruses;Duplodnaviria;Heunggongvirae;Uroviricota;Caudoviricetes	Lysogenic (temperate)				0.61972	8.07789	1.7451	2.47387	0.893133	0.758335	0.988518	2.00142	2.0949	4.60471	3.85416	12.4513	2.17426	4.42143	4.40723	15.6847	17.1366	4.47605	2.48591	2.44552	4.57894	2.40381	2.80415	5.12285	1.66301	2.95889	2.94	2.85564	11.4865	7.67034	6.87985	0	1.54081	0.936747	1.90511	2.02003
QD_2012_contig_1767360	24411	Low-quality	23	1	Viruses;Duplodnaviria;Heunggongvirae;Uroviricota;Caudoviricetes	Lytic (virulent)				3.0122	11.7569	4.04562	7.30237	5.58331	7.002	10.7566	5.76458	3.64933	6.1491	10.0124	9.89347	15.9996	10.2315	5.7288	10.8683	11.9645	10.6381	10.071	7.55097	7.17934	3.33295	4.1353	7.2434	1.28748	2.5204	2.59481	4.52929	8.54028	10.036	6.29719	4.73621	6.99433	4.49669	4.51468	5.08054
QD_2012_contig_17751240	10602	Low-quality	16	3	Viruses;Duplodnaviria;Heunggongvirae;Uroviricota;Caudoviricetes	Lytic (virulent)				3.31925	3.12188	0.958509	2.92034	6.32771	2.93809	4.80304	9.0366	5.48891	3.93123	10.6861	8.8392	7.80631	8.55167	7.98086	9.15838	13.4637	10.537	6.53398	7.49272	6.10176	8.63057	9.03557	8.96925	2.43873	3.69766	0.65783	12.1587	10.5631	8.28684	3.19192	3.03844	12.6176	12.9474	8.17046	12.6773
QD_2012_contig_17830969	19592	Low-quality	13	7	Viruses;Duplodnaviria;Heunggongvirae;Uroviricota;Caudoviricetes	Lytic (virulent)				1.94211	4.79568	4.14012	6.82722	4.27623	6.73827	30.6242	10.7368	9.00447	14.022	20.8483	33.2094	20.6026	23.2755	10.6893	22.0518	24.8702	34.3698	7.20475	8.74585	3.56983	5.12802	9.34625	10.3662	0.36006	3.12552	0.223491	11.2252	16.9274	12.0179	1.35924	2.02946	2.46014	1.71657	3.24974	3.66795
QD_2012_contig_17852466	10354	Low-quality	13	8	Viruses;Duplodnaviria;Heunggongvirae;Uroviricota;Caudoviricetes	Lysogenic (temperate)				0.471843	1.18884	0.334268	2.8404	1.20549	0	0.497573	2.81348	2.94144	6.02688	9.02541	26.0399	5.57006	6.71219	2.84435	20.5012	15.0087	1.91665	15.8777	3.50749	6.84088	1.50419	0.992547	7.3935	3.61167	0	0	0	1.72411	2.33192	6.58937	4.94725	0	0	0	0
QD_2012_contig_17852600	18669	Low-quality	25	2	Viruses;Duplodnaviria;Heunggongvirae;Uroviricota;Caudoviricetes	Lysogenic (temperate)				5.37145	3.11294	2.73252	3.07537	0.908244	1.34294	8.94464	8.34276	3.15157	2.03466	4.72052	13.3733	11.504	8.17874	10.0899	8.55998	15.0939	13.2082	4.42742	3.09873	2.11429	6.05445	6.46715	6.2019	1.88368	0.867953	1.56233	0.999314	4.50852	2.23298	0.411019	2.07785	6.64452	6.30277	5.73924	5.39104
QD_2012_contig_17869398	11853	Low-quality	15	5	Viruses;Duplodnaviria;Heunggongvirae;Uroviricota;Caudoviricetes	Lytic (virulent)				0.728314	4.08589	11.3759	1.72818	1.56651	6.65444	14.22	26.0174	11.2729	19.0561	15.5871	45.4446	21.4729	26.0181	75.3157	75.3085	55.7087	6.14834	53.2307	4.31187	43.281	8.19006	13.5103	20.5429	57.0475	16.834	5.05904	3.23222	14.8384	7.10452	24.0392	2.30189	0.887395	0.153889	1.95164	1.3875
QD_2012_contig_17905748	12799	Low-quality	17	5	Viruses;Duplodnaviria;Heunggongvirae;Uroviricota;Caudoviricetes	Lytic (virulent)				8.03145	14.0807	2.13058	12.7216	2.36921	1.9424	59.9108	5.00698	3.78536	1.46336	19.3523	7.4182	16.9005	10.8017	19.2113	4.70228	4.55198	5.14015	4.794	12.5747	5.14321	0	2.67173	6.27938	14.2147	0.123913	5.77998	0	0.546031	0.216918	0	5.94337	0	0	0	0
QD_2012_contig_17908938	10810	Low-quality	15	9	Viruses;Duplodnaviria;Heunggongvirae;Uroviricota;Caudoviricetes;Kyanoviridae	Lytic (virulent)				0.369188	0.342643	0.0959196	1.22141	2.83328	0.740634	13.0745	11.1189	5.13481	3.67992	11.2118	16.0072	10.8862	7.65482	3.59356	11.3662	13.4499	21.5104	2.77756	1.32661	3.28857	7.80522	9.39371	9.21418	0.242695	1.03655	0.125422	10.2992	8.48058	8.33918	1.08763	0.0211298	7.85366	7.53863	6.05919	7.5747
QD_2012_contig_17945566	20253	Low-quality	31	16	Viruses;Duplodnaviria;Heunggongvirae;Uroviricota;Caudoviricetes	Lytic (virulent)				0	0	0	0	0	0	0	0	0	0	0	0	19.906	20.9649	25.654	6.37845	9.96637	2.73362	5.26486	0	1.94552	2.09181	1.90931	5.674	1.10663	2.0279	0.0460783	0	0	0	0	0	0	0	0	0
QD_2012_contig_17976924	16845	Low-quality	23	5	Viruses;Duplodnaviria;Heunggongvirae;Uroviricota;Caudoviricetes	Lysogenic (temperate)				2.24092	14.0295	0.205339	2.83174	0.356194	3.65049	3.5301	4.44423	1.28755	1.61867	5.85817	8.60635	6.35734	8.8012	12.4545	18.1395	12.8244	2.1525	10.0774	7.39403	16.2081	1.90637	3.29641	5.74003	4.04244	2.79572	2.54704	1.67418	3.31843	1.79838	4.78493	3.21367	6.18518	7.1347	4.92032	3.74852
QD_2012_contig_18010268_1	19318	Low-quality	50	8	Viruses;Duplodnaviria;Heunggongvirae;Uroviricota;Caudoviricetes	Lysogenic (provirus)	d__Bacteria;p__Proteobacteria;c__Deltaproteobacteria;o__Desulfuromonadales;f__;g__;s__			0.774359	1.49321	0.844007	0.515852	1.4696	2.00203	11.6488	7.12151	4.55139	2.3217	5.91014	14.3689	14.8841	7.56309	4.44375	10.5727	9.24333	12.3045	7.64416	1.83067	3.5435	4.77944	4.94611	12.2872	0.921876	1.90564	0	1.81266	10.3413	13.8336	4.33293	0.419216	6.27286	3.97356	4.26981	8.34788
QD_2012_contig_1801504	14612	Low-quality	17	5	Viruses;Duplodnaviria;Heunggongvirae;Uroviricota;Caudoviricetes	Lytic (virulent)				0.647071	0	0.219824	0	10.1439	21.2615	11.605	24.136	5.9051	11.8846	21.7549	12.5259	16.707	12.6523	9.60821	7.37474	17.235	17.0592	10.4869	14.8702	6.67965	4.60258	9.35929	5.56775	1.60997	2.12716	0.796353	7.33681	5.2501	0.992721	1.23916	2.17095	3.87397	11.1612	6.18706	15.435
QD_2012_contig_18030507	20956	Medium-quality	21	8	Viruses;Duplodnaviria;Heunggongvirae;Uroviricota;Caudoviricetes	Lytic (virulent)				6.99908	12.1485	6.75752	5.99178	11.0835	12.3071	41.3321	44.1093	22.1583	15.5576	31.4183	35.5229	34.4242	36.6697	27.3067	36.599	36.3471	35.5695	32.766	26.6238	27.0253	32.8185	27.5681	38.2299	8.4631	6.75692	6.67246	5.29848	14.8026	14.2847	6.51002	9.99776	24.6463	24.2398	20.5875	18.7296
QD_2012_contig_18067711	12943	Low-quality	29	2	Viruses;Duplodnaviria;Heunggongvirae;Uroviricota;Caudoviricetes	Lytic (virulent)				0.508203	11.3706	2.00544	3.38972	1.14949	3.41288	1.94183	3.72109	5.05732	5.57552	13.0662	16.7907	6.15462	7.11276	5.80406	19.5343	12.7304	7.99013	3.66226	15.6272	6.14959	4.46185	3.10521	4.12017	0	0	6.67779	6.91402	11.8717	17.8974	2.66064	4.15307	0.191778	2.25507	1.34786	1.77485
QD_2012_contig_18108219||full	11042	Not-determined	11	0	Unclassified	Lytic (virulent)				0	0	0	0.0425893	0.104517	0	4.11782	13.9921	0.18329	3.82022	3.50698	0	5.70168	13.1591	12.4382	0.401786	0	0.529994	3.90443	5.5573	3.72468	2.22181	1.34275	0.775428	3.5601	6.22085	3.3746	1.11011	0	0	0.96403	0	0	0.0176887	0	0.0218376
QD_2012_contig_18109966	19347	Low-quality	14	13	Viruses;Duplodnaviria;Heunggongvirae;Uroviricota;Caudoviricetes	Lytic (virulent)				0.590409	4.30831	3.57819	9.01288	6.71439	8.08113	29.8136	8.65553	7.76008	12.9555	18.8435	27.4765	27.5281	19.3313	7.72283	24.2267	21.4074	26.2065	7.51247	6.9023	3.56712	4.53614	7.57481	8.03209	1.36836	3.08206	0.87746	11.8375	15.4044	11.7681	1.98431	1.81346	5.14077	1.53329	1.83283	3.29946
QD_2012_contig_18153749	10600	Low-quality	9	3	Viruses;Varidnaviria;Bamfordvirae;Nucleocytoviricota;Megaviricetes;Pimascovirales;Iridoviridae	Lytic (virulent)				2.44708	0	0	0.279674	3.54062	4.82455	12.0514	3.11297	1.98677	0	0.713792	0.601574	25.4222	11.3726	0.2564	1.60325	4.76899	10.6804	16.6187	0.93939	0.961818	13.4867	4.43844	9.08475	0	0.724616	0.0612294	0.610655	1.749	3.87371	0	0.0130866	5.49022	3.35406	1.17087	4.64263
QD_2012_contig_18196380	10405	Low-quality	15	1	Viruses;Duplodnaviria;Heunggongvirae;Uroviricota;Caudoviricetes;Crassvirales	Lytic (virulent)				0.89211	0	1.63869	0	5.3073	4.71507	10.8186	2.74565	4.99715	1.97517	2.87649	3.37318	17.9259	11.459	2.16094	2.61659	4.7871	9.49659	7.97301	1.59144	1.67919	6.76163	3.52963	3.07402	1.78893	3.65725	0.29517	1.64455	4.74398	3.91864	0.581909	0.257264	1.4525	1.94476	2.08316	3.12828
QD_2012_contig_18229338	33456	Low-quality	49	14	Viruses;Duplodnaviria;Heunggongvirae;Uroviricota;Caudoviricetes	Lytic (virulent)	d__Bacteria;p__Firmicutes;c__Clostridia;o__Halanaerobiales;f__Halanaerobiaceae;g__Halanaerobium;s__			15.0083	7.25638	1.16295	7.50296	8.34729	4.84799	20.9325	19.0469	7.61305	3.35913	10.0328	7.81417	32.6853	20.97	6.01433	10.2949	13.0288	15.7599	11.2068	5.48478	4.86269	6.4603	5.0795	13.2102	2.05037	8.94255	2.35054	2.44985	5.52284	5.84311	9.58652	2.05895	6.18143	5.13807	5.9942	7.26676
QD_2012_contig_18235172	10095	Low-quality	20	3	Viruses;Duplodnaviria;Heunggongvirae;Uroviricota;Caudoviricetes	Lytic (virulent)				0	9.08009	0.68852	2.33749	0	0.42013	4.0416	1.07566	0.475408	1.87144	6.58677	5.93487	5.19797	2.2919	17.9893	25.6209	24.2805	0.882885	2.66222	4.66509	11.7034	0.479451	0.775318	1.46452	0	0	0.312051	0	0.418392	0	0.60592	1.29891	0	0	0.0102943	0
QD_2012_contig_18261711	24302	Low-quality	44	3	Viruses;Duplodnaviria;Heunggongvirae;Uroviricota;Caudoviricetes	Lytic (virulent)				2.73591	10.3247	9.27392	3.35839	2.9692	2.50514	5.1286	5.46173	7.14228	13.3148	12.4773	7.33281	6.51067	7.50941	9.23581	8.47089	19.3671	8.29541	6.35509	2.34318	15.3776	7.62433	2.61347	11.5926	2.58733	3.62611	28.9549	1.13285	0.571686	1.60339	11.1221	5.52825	0	0.342681	0.800523	0.0674243
QD_2012_contig_18361509	14254	Low-quality	22	6	Viruses;Duplodnaviria;Heunggongvirae;Uroviricota;Caudoviricetes	Lysogenic (temperate)				5.0429	8.69922	1.99323	3.70662	5.95464	1.84631	7.27058	3.93232	3.46785	1.76581	5.76583	3.77456	17.7033	8.68239	7.12761	4.95433	7.0077	7.0981	11.0962	6.7402	6.35521	7.15721	5.2172	11.6721	2.20103	2.1649	1.63443	0.510612	3.39464	3.76285	2.75831	2.69364	1.98514	2.14521	2.60724	1.28425
QD_2012_contig_18433698	21008	Low-quality	28	2	Viruses;Duplodnaviria;Heunggongvirae;Uroviricota;Caudoviricetes	Lysogenic (temperate)				1.23197	0	0	0	3.70096	5.7585	44.3272	6.29505	5.74128	0.777608	1.40388	3.30746	48.9256	25.1732	1.10668	1.2258	1.53703	8.45878	10.3103	0	0	1.49699	0.446107	0.70118	0	0	0	0.0177709	1.12714	1.48147	0	0	0	0.813216	0.86593	0.798646
QD_2012_contig_18435193||full	13718	Not-determined	9	0	Unclassified	Lytic (virulent)	d__Bacteria;p__Bacteroidetes;c__Bacteroidia;o__Marinilabiliales;f__Prolixibacteraceae;g__Draconibacterium;s__			11.6909	3.96049	35.5134	7.2309	4.44014	8.18207	4.10083	0.582673	3.61748	19.5786	3.54325	2.83084	4.95698	5.18083	38.873	0.913874	2.48948	2.41471	2.34936	3.94435	1.2303	0	0	0	10.6491	1.5039	7.80394	0	0.195652	0.0391417	0.126099	5.74609	0	0	0	0
QD_2012_contig_18438668	15411	Low-quality	39	11	Viruses;Duplodnaviria;Heunggongvirae;Uroviricota;Caudoviricetes	Lytic (virulent)				0	0	0	0	0.315646	0	0	0	0	0	0	0	46.1347	39.0627	14.1453	0	0.991752	2.37562	10.3523	0	0	0	0	3.95346	5.37736	2.24181	0	0	0	0	0	0	0	0	0	0
QD_2012_contig_18490835	17289	Low-quality	23	13	Viruses;Duplodnaviria;Heunggongvirae;Uroviricota;Caudoviricetes	Lytic (virulent)				0	0	0	0	0	0	0	0	0	0	0	0	11.4271	12.0517	18.088	3.3145	13.4002	6.9745	0	0	0	0.293018	0.24617	1.1137	1.299	0	0	0	0	0	0	0	0	0	0	0
QD_2012_contig_18506138	22001	Low-quality	21	10	Viruses;Varidnaviria;Bamfordvirae;Nucleocytoviricota;Megaviricetes	Lytic (virulent)				1.22755	0	0	0	4.1155	4.46021	18.0428	2.35124	4.60764	0.134172	1.56653	3.45648	30.3786	13.677	0.762814	2.51568	4.29644	11.2553	18.0858	1.03935	2.56689	9.6971	5.80913	6.55073	0	1.24744	0.633714	1.6064	3.29772	2.6709	0	0	3.51624	2.37843	3.07309	3.96323
QD_2012_contig_1856312	10096	Low-quality	13	4	Viruses;Duplodnaviria;Heunggongvirae;Uroviricota;Caudoviricetes	Lytic (virulent)				0	0	0	0	0	0	2.18644	4.39564	1.0713	0	0	0	17.4222	20.4883	14.2064	0.812286	3.7934	5.45649	7.29405	0.438397	0.569535	1.95538	1.3893	1.20374	7.12442	4.87009	0.206408	0	0.360609	0	3.00488	0	0	0	0.800283	0
QD_2012_contig_1865279	21488	Low-quality	34	5	Viruses;Duplodnaviria;Heunggongvirae;Uroviricota;Caudoviricetes	Lytic (virulent)				3.01915	13.7487	1.98907	6.44226	4.27421	4.65627	9.71651	6.15475	4.54322	5.63069	9.52902	9.61652	11.6974	8.89635	5.13645	12.6513	12.6775	9.26763	6.91174	8.2125	6.26845	4.27801	6.54556	5.38834	1.98208	3.02124	0.942913	5.00744	9.09626	11.8933	3.98738	4.43196	6.41179	4.02133	3.79764	2.93367
QD_2012_contig_18678965	28406	Medium-quality	38	9	Viruses;Duplodnaviria;Heunggongvirae;Uroviricota;Caudoviricetes	Lysogenic (temperate)	d__Bacteria;p__Proteobacteria;c__Gammaproteobacteria;o__;f__;g__;s__			34.9537	28.705	2.60777	21.6822	15.3129	6.38739	45.3065	24.5976	10.0576	3.23576	11.6783	5.22233	67.2591	31.0266	23.5058	6.9412	14.3356	17.3641	40.2618	10.3432	12.0969	20.5844	15.801	35.9772	15.2393	31.6093	3.65844	1.09228	1.779	2.72327	31.3376	2.29112	2.5283	2.93551	3.66815	1.66705
QD_2012_contig_18709069	49938	High-quality	64	12	Viruses;Duplodnaviria;Heunggongvirae;Uroviricota;Caudoviricetes	Lytic (virulent)				12.9876	10.8362	0.520311	8.35924	4.39314	0.85001	9.48745	18.8113	3.34767	2.67765	7.00955	12.0738	37.845	17.8984	3.66576	7.1908	16.1215	12.8426	14.1882	4.17137	4.92554	11.3841	13.5152	15.2963	2.74571	1.17908	0.99048	2.90366	4.18016	5.7899	2.32543	1.67755	14.0519	9.11524	8.44921	6.4921
QD_2012_contig_18727553	13024	Low-quality	19	1	Viruses;Duplodnaviria;Heunggongvirae;Uroviricota;Caudoviricetes	Lysogenic (temperate)				1.60021	4.56595	1.72517	1.40462	0.661853	1.07577	2.47295	3.07706	1.17117	1.34288	2.2556	8.2819	4.70817	3.22763	2.92707	5.75464	5.7869	3.33096	2.72706	3.41293	3.40333	3.28381	2.89314	4.54419	0.960385	0.157918	2.76226	5.55485	8.18712	8.47344	1.09566	2.55984	3.8858	2.64294	2.25059	3.19689
QD_2012_contig_1873675	12482	Low-quality	16	2	Viruses;Duplodnaviria;Heunggongvirae;Uroviricota;Caudoviricetes	Lytic (virulent)				2.80885	16.7118	13.0498	14.2911	4.51712	4.07782	8.62892	2.33036	3.72415	1.6856	0.748529	0	12.3255	5.97266	34.913	0.853488	4.21625	3.99028	2.42307	0	5.41808	0.639892	0	5.97744	27.6518	18.7838	1.28314	0	0	0	22.1543	0.367241	0	0	0	0
QD_2012_contig_18885966	21775	Low-quality	31	4	Viruses;Duplodnaviria;Heunggongvirae;Uroviricota;Caudoviricetes	Lysogenic (temperate)				1.63531	2.59772	0	1.27383	3.69397	3.11423	8.99613	11.9824	4.73291	1.04738	5.95546	4.7383	10.5497	9.04233	2.20182	5.27985	14.2874	12.5889	11.9043	5.80555	5.68634	6.97402	5.97494	7.50479	0.677751	2.09865	0	1.76514	2.0678	3.04216	2.62963	0.883811	1.75588	3.31579	4.73571	2.17652
QD_2012_contig_18915511	133714	Medium-quality	175	12	Viruses;Duplodnaviria;Heunggongvirae;Uroviricota;Caudoviricetes	Lytic (virulent)				8.80215	14.2336	6.89758	11.3844	12.1607	10.4848	22.3553	16.8173	14.4179	15.6429	18.6342	24.58	24.2295	19.4745	17.1344	25.0116	24.2564	16.0338	16.9301	18.9825	17.0264	12.8042	11.9	16.7227	16.3379	16.3981	18.7175	8.39066	18.8296	18.7664	19.8919	18.1999	8.46991	8.11979	8.42402	7.91432
QD_2012_contig_18995303	39993	High-quality	57	26	Viruses;Duplodnaviria;Heunggongvirae;Uroviricota;Caudoviricetes	Lytic (virulent)				0.49319	0	5.01676	0	17.1204	2.69747	5.75586	15.0872	5.94813	6.77009	7.09512	30.1274	7.87111	7.28551	16.0194	42.9378	24.6591	12.5249	6.91826	1.16816	9.75478	3.90172	3.82282	6.60003	7.10622	13.2025	0.795995	14.2544	39.884	41.937	36.3877	1.22734	34.2892	22.2721	24.1459	29.9773
QD_2012_contig_19025129	29093	Low-quality	46	10	Viruses;Duplodnaviria;Heunggongvirae;Uroviricota;Caudoviricetes	Lytic (virulent)				4.20292	4.89777	1.01499	3.90169	4.61518	2.41709	6.52617	6.84143	4.03977	4.11107	7.71852	6.56079	14.2674	7.43307	7.89477	7.88729	10.4134	7.95976	15.0546	11.0963	12.3456	9.43805	9.70767	15.0542	3.24184	3.60457	2.24695	4.43388	3.72151	4.96039	5.00331	2.76987	10.2359	10.1916	7.67147	8.27669
QD_2012_contig_19063073	10593	Low-quality	22	4	Viruses;Duplodnaviria;Heunggongvirae;Uroviricota;Caudoviricetes	Lytic (virulent)				0.762349	0	0	1.87079	3.48742	1.88602	11.2969	2.02309	2.00137	1.37127	0.851868	0.448873	21.9463	11.937	0.779884	0.843404	1.14404	4.67473	13.2685	3.25117	1.6094	5.34065	4.13745	5.61849	0.713106	1.70209	0.0594372	0	2.95021	1.10502	0.904748	0	0.231563	0.770836	0.0825166	0.360911
QD_2012_contig_19126936	11112	Low-quality	24	5	Viruses;Duplodnaviria;Heunggongvirae;Uroviricota;Caudoviricetes	Lysogenic (temperate)				6.06249	12.8345	2.2119	7.08533	6.96099	2.92544	11.6501	13.921	2.65432	5.79372	10.1313	8.31843	10.8369	7.30491	11.483	13.0992	12.517	10.9657	18.2164	12.3827	11.8204	12.8408	11.0559	19.8366	6.02749	4.74418	6.52838	2.99185	5.2993	6.58504	4.06069	6.90957	6.04297	7.17777	5.17593	5.02479
QD_2012_contig_19169038	19340	Low-quality	20	1	Viruses;Duplodnaviria;Heunggongvirae;Uroviricota;Caudoviricetes	Lysogenic (temperate)				0	0	0	0	0	0	6.05451	39.8366	2.02509	4.17785	0	0	38.4146	16.0227	21.1039	0	0	0	3.68353	0	0	0	0	0	0	0.467867	0.0985353	0	0	0	2.13485	0	0	0	0	0
QD_2012_contig_19286045	19691	Low-quality	28	8	Viruses;Duplodnaviria;Heunggongvirae;Uroviricota;Caudoviricetes	Lytic (virulent)				3.79174	7.60347	1.72014	5.86925	3.9968	4.60756	6.70309	6.30044	3.4047	5.99942	8.45827	5.88048	10.0817	9.45827	10.2791	14.9478	12.2479	8.82805	8.50937	7.75113	14.5091	9.26031	9.60585	12.8163	4.79195	6.53062	3.1678	8.64181	11.2863	14.9846	8.27313	6.40506	10.7705	11.6646	8.92362	8.92291
QD_2012_contig_19553909	45623	Medium-quality	69	12	Viruses;Duplodnaviria;Heunggongvirae;Uroviricota;Caudoviricetes	Lytic (virulent)				8.31495	11.1728	12.7884	5.9079	10.5139	7.94845	15.5561	14.2475	9.98013	5.96223	6.6555	17.9523	14.0826	21.1691	17.4582	12.0218	16.3108	16.8609	11.6916	6.98061	7.98911	6.94052	6.37874	9.99888	4.36903	6.14699	7.82394	10.8607	12.3348	4.67359	7.31649	5.81124	2.57633	3.96439	1.32227	3.6473
QD_2012_contig_19566038	24372	Low-quality	52	5	Viruses;Duplodnaviria;Heunggongvirae;Uroviricota;Caudoviricetes	Lytic (virulent)				21.4167	27.153	5.44263	12.8853	0	8.00375	0.188666	0.430018	0.319931	3.89242	6.38205	0	0.937444	3.78722	84.5637	0	3.10417	0.747067	0	0	0.0505083	0	0	0	3.76808	0	0	0	0	0	0	2.43765	0	0	0	0
QD_2012_contig_19628774	14831	Low-quality	28	19	Viruses;Duplodnaviria;Heunggongvirae;Uroviricota;Caudoviricetes	Lytic (virulent)				0.874613	8.21543	6.53276	7.3798	4.92348	9.53973	39.9981	10.9724	12.4615	16.1102	25.5323	36.7707	33.609	25.3116	8.94663	26.4623	32.295	37.818	12.6171	7.47068	6.93974	6.58862	9.20272	9.40735	0.288949	5.78744	0.994594	17.4225	21.4534	18.2923	1.56751	4.35391	4.3242	2.63104	3.18895	3.79003
QD_2012_contig_19630520	16761	Low-quality	24	3	Viruses;Duplodnaviria;Heunggongvirae;Uroviricota;Caudoviricetes	Lytic (virulent)				1.64589	4.78447	0.934703	1.8767	1.60801	2.72296	4.95429	2.82817	1.90405	2.61005	3.0513	10.2315	8.68441	4.05813	2.66143	6.28024	8.26324	7.18887	4.56023	3.2195	3.6395	5.93296	6.60621	8.10041	2.13807	1.98012	1.03714	5.00627	5.56603	12.4627	3.33911	1.12158	16.0691	12.5824	9.34189	10.3784
QD_2012_contig_19635021	14113	Low-quality	14	4	Viruses;Duplodnaviria;Heunggongvirae;Uroviricota;Caudoviricetes	Lytic (virulent)				4.20748	2.72459	1.17222	0.759676	2.74581	1.12042	3.66398	3.62405	1.01965	3.88065	5.54768	8.2382	8.79802	5.28087	4.06843	8.40554	8.49198	5.5492	2.98229	1.95416	2.20655	3.56866	2.57263	5.16051	1.43247	2.49775	1.54701	1.94807	3.16494	6.01749	2.10655	1.44887	6.14415	5.28769	3.78788	6.29491
QD_2012_contig_19637100	14296	Low-quality	16	12	Viruses;Duplodnaviria;Heunggongvirae;Uroviricota;Caudoviricetes	Lysogenic (temperate)				2.06071	10.7818	9.39872	3.92502	2.79062	5.79716	10.8033	16.9694	7.3964	19.1609	19.0164	37.1978	17.2163	13.442	29.2496	57.222	36.4486	13.5642	16.5185	28.4553	26.4361	7.87833	10.1642	18.5076	21.2161	22.9399	15.041	19.1428	46.0621	50.541	52.2481	13.3026	103.218	84.39	95.9445	85.3429
QD_2012_contig_19661549	10777	Low-quality	14	8	Viruses;Duplodnaviria;Heunggongvirae;Uroviricota;Caudoviricetes	Lytic (virulent)				1.93071	2.89138	0.748594	3.24218	3.26126	1.31335	4.30847	6.02525	2.54324	2.6862	4.22178	7.03047	7.01109	5.26299	6.34147	9.56942	11.0176	4.34091	6.01957	5.34147	5.26921	6.90518	3.56734	6.36221	3.17057	1.20407	3.49877	4.98826	9.77719	10.4929	3.62197	3.6715	6.06476	8.36156	5.28708	4.46557
QD_2012_contig_19714623	13359	Low-quality	18	4	Viruses;Duplodnaviria;Heunggongvirae;Uroviricota;Caudoviricetes	Lysogenic (temperate)				3.55962	5.66806	0.892335	4.98096	4.90412	1.79077	7.00441	10.0356	3.48174	1.08056	4.48672	7.20093	12.8993	5.12623	6.82207	4.91509	7.95612	5.59585	3.43809	3.0802	2.0245	2.86561	5.36355	7.68431	4.5026	0.663779	0.790092	0.552504	2.59931	2.10099	0.312119	1.44493	4.10375	3.39302	2.57695	2.306
QD_2012_contig_19778231	10524	Low-quality	10	8	Viruses;Duplodnaviria;Heunggongvirae;Uroviricota;Caudoviricetes	Lytic (virulent)				0.703596	0	1.663	0.684118	1.52311	0.483147	10.9177	5.8796	3.55157	5.53902	11.83	12.6358	5.81489	6.14927	1.01149	6.93001	12.4205	20.8265	2.88728	3.6498	2.38383	7.75672	9.33691	9.64435	0	0.532052	0.459318	10.6535	8.01964	8.46974	0.542262	0.781567	7.54472	3.24831	4.6096	9.01377
QD_2012_contig_19800129	12258	Low-quality	26	4	Viruses;Duplodnaviria;Heunggongvirae;Uroviricota;Caudoviricetes	Lytic (virulent)				11.2404	4.4123	0	4.9838	10.9394	1.50226	5.53477	4.40138	4.61833	0.319782	1.63431	0.138156	28.322	11.2951	2.45383	0.891389	3.87958	9.37902	18.8494	0.0400124	1.00638	3.60853	1.49252	11.5926	1.48602	3.21353	0	0	0	0	5.71755	0	0	0.200608	0.112029	0
QD_2012_contig_19908440	10387	Low-quality	4	3	Viruses;Duplodnaviria;Heunggongvirae;Uroviricota;Caudoviricetes	Lytic (virulent)				1.19387	5.52484	2.03425	1.33358	2.14497	1.70511	8.12045	11.5817	4.31723	1.71629	2.35864	18.5191	9.73478	7.68988	9.77639	7.92503	9.20011	6.02305	3.02819	2.01307	3.19776	5.86005	4.6231	5.31684	2.05395	2.35696	2.61257	5.89031	3.75388	5.28514	1.78214	1.4158	8.06083	9.11533	9.31606	10.9512
QD_2012_contig_19943090	20712	Medium-quality	21	15	Viruses;Duplodnaviria;Heunggongvirae;Uroviricota;Caudoviricetes	Lytic (virulent)	d__Bacteria;p__Actinobacteria;c__Acidimicrobiia;o__;f__;g__;s__			7.14642	15.5007	2.92259	5.68303	0.249143	0.199253	14.8723	0.831414	3.27521	0	28.0851	1.61885	7.47643	7.85212	111.383	0.585397	0.831523	0.631801	5.03691	0.555517	0.643041	0	0	0.438316	65.329	0	6.38135	0	0	0	0	0.899017	0	0	0	0
QD_2012_contig_19977069	22963	Medium-quality	39	2	Viruses;Duplodnaviria;Heunggongvirae;Uroviricota;Caudoviricetes	Lysogenic (temperate)	d__Bacteria;p__Thermodesulfobacteria;c__Thermodesulfobacteria;o__Thermodesulfobacteriales;f__;g__;s__			1.45916	5.29782	0.405636	1.9582	3.32703	0.847892	2.32878	3.91969	4.01829	5.15566	12.5984	9.91091	4.57477	5.16448	3.47614	22.3096	16.0396	3.69116	6.95359	2.90154	6.12711	2.52567	1.51539	10.4387	1.6731	1.35015	1.75312	0.504879	4.88054	4.90865	1.39913	0.322288	0	0	0	0
QD_2012_contig_1997893	22811	Low-quality	28	9	Viruses;Duplodnaviria;Heunggongvirae;Uroviricota;Caudoviricetes	Lytic (virulent)				0.340935	6.328	1.72674	2.40366	0.509124	2.39159	2.31167	1.65454	5.99631	7.31236	12.255	7.95643	5.28507	4.93901	5.79143	16.0549	19.4346	1.51893	3.43939	23.4956	10.6032	1.50003	2.13354	1.97497	0.402097	2.13151	4.03891	0.587732	2.11292	1.95714	0.393023	14.5799	0.280185	0.181137	0.147221	0.131611
QD_2012_contig_20000001	15175	Low-quality	23	5	Viruses;Duplodnaviria;Heunggongvirae;Uroviricota;Caudoviricetes	Lytic (virulent)				1.178	3.94962	0.248746	1.99799	5.01907	2.86721	11.0745	11.7458	4.88227	1.3816	7.36306	5.82127	13.2534	14.8898	3.48357	7.83857	16.0257	16.8257	15.915	4.8872	4.25012	5.95786	6.35103	10.403	0.0297506	3.04131	0	2.97804	2.92287	4.49995	4.88121	1.55146	2.90109	3.77483	6.98954	3.10269
QD_2012_contig_20115619	15533	Low-quality	25	6	Viruses;Duplodnaviria;Heunggongvirae;Uroviricota;Caudoviricetes	Lysogenic (temperate)				37.8674	47.6793	4.75766	34.4732	15.9814	5.43382	21.9815	22.8695	11.0438	4.52759	9.86255	9.49622	36.2739	19.6756	36.821	9.35149	12.6941	13.5218	18.665	11.0451	7.65486	10.9467	12.1416	16.5639	27.874	17.5168	12.487	3.80272	6.82763	6.04116	16.1802	5.35204	7.39086	8.69092	5.80213	5.94877
QD_2012_contig_20266937	21243	Low-quality	34	3	Viruses;Duplodnaviria;Heunggongvirae;Uroviricota;Caudoviricetes	Lytic (virulent)				0.0077381	9.89505	0.512035	3.72919	0	1.56763	0.257662	1.09643	3.03747	4.44638	17.1631	9.9789	0.748078	2.95726	13.9656	15.5367	6.68911	1.14655	0.865997	10.2818	3.16903	0	0	0	0.310681	0	3.18819	1.18038	3.05433	1.17738	0.136126	12.0191	0	0	0	0
QD_2012_contig_20270877	22065	Low-quality	11	9	Viruses;Duplodnaviria;Heunggongvirae;Uroviricota;Caudoviricetes	Lytic (virulent)				1.81227	0.644973	7.19272	0.720387	5.95317	5.01485	4.23475	3.7663	5.60842	10.286	9.75454	21.479	4.55634	4.34383	7.22192	22.5501	17.9305	5.22739	1.97633	7.02294	4.05577	1.01499	1.60513	2.88418	2.4091	2.26553	1.20615	0.976203	12.006	4.45861	3.19317	3.41615	0.186185	0.246541	1.01185	0.558533
QD_2012_contig_20405820	11971	Low-quality	17	1	Viruses;Duplodnaviria;Heunggongvirae;Uroviricota;Caudoviricetes	Lysogenic (temperate)				4.29423	8.11029	2.48079	2.71301	5.56773	5.22417	2.77692	4.60511	3.15335	5.13564	7.46025	7.21248	8.46384	6.19667	7.84597	11.7841	9.41794	9.66009	6.0499	10.4767	9.23252	9.13268	8.2034	14.1006	2.65763	3.24621	4.5814	3.93329	8.99859	9.54397	4.91737	5.99864	5.89039	6.67973	4.68516	5.47083
QD_2012_contig_20522222	13577	Low-quality	24	1	Unclassified	Lytic (virulent)	d__Bacteria;p__Proteobacteria;c__Deltaproteobacteria;o__Myxococcales;f__Nannocystaceae;g__Plesiocystis;s__			1.6085	9.89927	0.0332725	5.49677	1.98846	6.8648	1.49219	4.46453	3.99787	0.655652	8.29082	7.27673	3.21431	2.1895	0.639783	21.5425	30.2584	6.43295	4.00276	4.02527	8.24928	2.43257	4.71404	4.92953	0	0.0771182	0	1.39077	4.52625	6.03489	2.27687	0.25699	0	0.305048	2.57206	0.405359
QD_2012_contig_20606860	14082	Low-quality	20	6	Viruses;Duplodnaviria;Heunggongvirae;Uroviricota;Caudoviricetes	Lytic (virulent)				24.9285	10.2157	3.46227	10.9534	7.82602	3.4254	16.3336	10.3953	5.42205	1.47498	0.896187	0.586154	22.8066	13.8531	15.1062	1.19172	1.45922	3.74862	15.774	0.792819	3.03423	1.56083	3.11447	4.6558	7.85633	4.9235	3.30864	0	1.06929	0.992361	2.48332	0.621843	0	0	0	0.143805
QD_2012_contig_20693401	13593	Low-quality	22	5	Viruses;Duplodnaviria;Heunggongvirae;Uroviricota;Caudoviricetes	Lysogenic (temperate)				0	0	0	0	0	0	0	0	0	0	0	0	5.1889	11.2609	10.2345	22.7747	42.1553	18.903	11.9718	0	2.43821	3.94318	7.93197	16.5963	0.94947	1.05584	0.015628	0	0	0	0	0	0	0	0	0
QD_2012_contig_20724578	5147	High-quality	3	1	Unclassified	Lytic (virulent)				0	0	0	0	0	0	5.9763	48.1054	0.877625	1.31006	8.42504	14.9504	6.73761	11.5298	39.2141	121.446	80.7302	35.7434	3.28379	6.76386	57.6684	39.0043	59.416	14.8483	0	1.19932	0.468065	0	0.0899095	0	0.043416	0	0	0	0	0
QD_2012_contig_20729997	19485	Low-quality	24	3	Viruses;Duplodnaviria;Heunggongvirae;Uroviricota;Caudoviricetes	Lysogenic (temperate)				5.02077	5.07836	2.9204	2.66144	5.63894	4.72297	9.87869	6.79076	5.63896	5.07252	5.61103	11.6976	10.4921	9.26691	8.85176	13.9717	10.1492	10.9008	14.4457	12.2498	10.7284	8.83411	9.08796	10.9168	6.09267	4.91894	2.48377	3.61972	8.03394	9.41697	9.08046	5.23113	3.95676	2.86325	4.26796	3.135
QD_2012_contig_20820115	14390	Low-quality	24	5	Viruses;Duplodnaviria;Heunggongvirae;Uroviricota;Caudoviricetes	Lytic (virulent)				0	0	0	0	0	0	2.19827	16.3034	1.0011	2.22755	0	0	15.6157	6.52237	10.5369	0	0	0	0.712526	0	0	0	0	0	0	0	0	0	0	0	0	0	0	0	0	0
QD_2012_contig_20828191	14722	Low-quality	26	4	Viruses;Duplodnaviria;Heunggongvirae;Uroviricota;Caudoviricetes	Lytic (virulent)				3.22462	0.160581	0	1.25851	0.536949	0	22.2328	11.1489	6.26793	0.861162	7.6432	5.41427	26.9792	19.8509	9.02605	5.40146	7.52247	11.0223	6.47743	0.794945	4.29979	5.94458	4.37497	10.7098	0.866136	0	0	0	0	0	0	0	0	0	0.0767032	0
QD_2012_contig_20842731	12749	Low-quality	14	11	Viruses;Duplodnaviria;Heunggongvirae;Uroviricota;Caudoviricetes	Lytic (virulent)				0	1.42942	0.202517	0.0276106	1.61136	0.0330892	6.78681	8.53783	3.21319	2.41359	7.41031	14.1059	9.46963	4.27757	1.98992	4.61291	10.1068	14.9188	2.1491	0.33468	3.82454	5.96612	3.60921	7.81992	0	1.79293	0	8.6208	12.4104	6.10803	0.409366	0.0976724	7.44844	3.4283	3.37948	5.31733
QD_2012_contig_20858241	21161	Medium-quality	29	16	Viruses;Duplodnaviria;Heunggongvirae;Uroviricota;Caudoviricetes	Lysogenic (temperate)				23.4306	2.48717	1.35198	11.29	9.79939	0.336932	82.6838	16.8145	3.88791	0	0	0.155707	46.4355	28.781	11.8239	0.214317	0.204405	3.46476	6.61906	0	0	0.180405	0.530733	9.11263	4.58164	7.30049	0	0	0	0	2.21835	0	0	0	0	0
QD_2012_contig_20882310	11466	Low-quality	13	8	Viruses;Duplodnaviria;Heunggongvirae;Uroviricota;Caudoviricetes	Lytic (virulent)				0	0	0	0	0	0	0	0	0	0	0	0	5.44484	12.1813	9.25112	24.0172	39.7909	13.7836	10.5349	0.606535	5.78342	5.10618	4.86459	19.847	0	0.664876	0.268336	0	0	0	0	0	0	0	0	0
QD_2012_contig_20899134	21444	Medium-quality	24	13	Viruses;Duplodnaviria;Heunggongvirae;Uroviricota;Caudoviricetes;Zobellviridae	Lytic (virulent)				0.308728	0	0	0.820917	1.43706	0	2.65427	13.4879	1.63165	2.29504	4.90981	1.8292	4.56744	11.4814	9.05006	7.89023	11.1754	16.1944	3.15274	2.3618	3.62035	7.38462	5.80422	8.56757	0	0	0	0	0.454934	0	0	0	0	0	0	0
QD_2012_contig_20910229	31228	Low-quality	19	13	Viruses;Duplodnaviria;Heunggongvirae;Uroviricota;Caudoviricetes	Lytic (virulent)				0	0.278663	1.36849	0	1.10873	0.553843	7.98941	3.79543	3.68237	1.37853	9.23249	7.9497	6.76035	4.00317	1.56519	3.92518	7.38351	15.325	2.65219	1.87691	3.08039	6.07382	6.86283	7.37457	0.213917	0.812531	0.0230453	9.03947	5.23982	5.78595	0.436694	0.0390832	5.9663	2.47918	3.72816	6.15623
QD_2012_contig_21002165	10711	Low-quality	13	2	Viruses;Duplodnaviria;Heunggongvirae;Uroviricota;Caudoviricetes	Lysogenic (temperate)				28.8152	24.9362	3.33407	18.6586	19.2253	2.56539	19.6937	8.93768	5.12064	0	2.20357	0.0956771	20.6359	10.0829	22.3724	0.584489	1.6667	4.54573	9.20198	1.25915	0.67723	0.26985	1.1773	7.27983	18.6848	21.2126	2.3438	0	0	0	10.5742	0.249073	0	0	0	0
QD_2012_contig_2106248	21286	Low-quality	14	10	Viruses;Duplodnaviria;Heunggongvirae;Uroviricota;Caudoviricetes	Lytic (virulent)				0.0300303	0	0	0	0.657563	2.01037	17.6151	3.99376	3.46492	2.01572	3.90014	9.04918	17.1125	13.8712	1.05541	3.7085	5.02466	13.86	7.9872	1.40556	1.60862	3.38141	2.19838	3.68931	0	1.43654	0	2.43939	3.45239	3.12621	0	0	2.31611	0.976919	0.712875	0.9799
QD_2012_contig_21210835	10460	Low-quality	15	1	Viruses;Duplodnaviria;Heunggongvirae;Uroviricota;Caudoviricetes	Lytic (virulent)				10.8386	12.7564	0.971757	10.8372	7.99897	3.12817	9.04569	3.22211	1.99337	0	6.46313	0	9.38881	5.36761	32.7742	0	1.06369	3.93884	7.0606	0	0	0	0.0605095	2.43441	14.496	0.364924	5.80222	0	0	0	0.242075	4.3265	0	0	0	0
QD_2012_contig_21272925	11381	Low-quality	21	3	Viruses;Duplodnaviria;Heunggongvirae;Uroviricota;Caudoviricetes	Lytic (virulent)				20.4183	9.04376	5.00802	27.9082	30.3941	8.91335	12.6465	9.6026	6.18191	1.40361	4.67716	2.94687	8.30987	8.38697	29.7082	3.70431	26.1321	9.36074	7.64808	2.33132	20.2411	5.76596	4.61187	7.73822	15.5605	3.10036	5.41728	1.58744	1.33018	0.326031	6.63535	9.31056	0	0.450509	0.233991	0.0619077
QD_2012_contig_2131609||full	16168	Not-determined	20	0	Viruses;Duplodnaviria;Heunggongvirae;Uroviricota;Caudoviricetes	Lysogenic (temperate)				0.117738	8.22367	0.0686539	7.17043	0	3.98735	4.9182	3.80177	6.90958	3.54846	1.61638	8.60102	10.2122	20.4442	93.9829	20.7222	7.80722	1.24067	10.9408	3.42459	6.5331	1.01749	0.872952	0.66387	71.5049	24.5868	21.77	0	4.91735	1.1293	4.90042	8.3231	0	0.0841896	0	0.0879462
QD_2012_contig_21326524	15848	Low-quality	17	4	Viruses;Duplodnaviria;Heunggongvirae;Uroviricota;Caudoviricetes	Lysogenic (temperate)				3.01095	2.96668	2.88094	2.17867	2.39183	1.45089	4.94597	7.68387	7.31812	2.2147	6.63187	20.2047	7.52241	8.63723	5.29853	9.05727	15.1051	12.8478	2.89367	3.0966	1.20066	4.80355	1.77542	4.27216	2.58083	0.502883	4.25125	1.66461	4.22399	4.0408	1.76247	3.0579	5.35153	10.6117	8.46076	7.19425
QD_2012_contig_21326994	16750	Low-quality	24	4	Viruses;Duplodnaviria;Heunggongvirae;Uroviricota;Caudoviricetes	Lytic (virulent)				0.699772	0	0	0.0801118	0	0	0	2.33383	0.313864	0.653643	4.58604	18.1607	1.32589	1.51034	0.355566	34.0756	32.8427	1.75462	2.96654	0	16.094	1.00687	0.634187	2.345	0	0	0.669648	0.133988	1.77337	6.28065	0.522953	3.94176	0	0	0	0
QD_2012_contig_21351068	11216	Low-quality	12	3	Viruses;Duplodnaviria;Heunggongvirae;Uroviricota;Caudoviricetes	Lysogenic (temperate)				2.33841	6.63956	1.97974	3.47762	2.02581	2.13026	3.79782	2.76239	2.21613	1.31296	3.80771	3.79422	5.07549	3.25939	3.32792	5.23644	5.65732	3.39416	2.29275	4.36111	4.49826	2.28697	0.998183	3.17986	1.27021	1.24647	3.4291	3.50975	5.72204	7.84962	2.60351	3.93153	3.99678	4.15166	3.17092	1.66896
QD_2012_contig_2148020	24801	Low-quality	37	7	Viruses;Duplodnaviria;Heunggongvirae;Uroviricota;Caudoviricetes	Lysogenic (temperate)				0.891681	11.0371	0.34647	3.06054	0	1.35206	2.27535	4.19239	1.95405	2.50313	4.31616	6.10895	7.78932	5.02435	9.15449	15.5743	15.8243	2.78603	5.80788	3.8366	12.5113	2.60907	4.09484	4.88532	4.41018	2.69443	0.706235	0.401366	2.52273	2.83372	3.78294	3.59875	4.95835	5.44401	6.0299	2.71812
QD_2012_contig_21488429	13747	Low-quality	27	2	Viruses;Duplodnaviria;Heunggongvirae;Uroviricota;Caudoviricetes	Lytic (virulent)				0	0	0	0	0	0	0	0	0	0	0	0	8.73399	8.87213	13.7079	2.20565	15.3045	6.33061	0.0496522	0	0	0	0	0.931037	0.914867	0	0	0	0	0	0	0	0	0	0	0
QD_2012_contig_21520478	15003	Low-quality	16	1	Viruses;Duplodnaviria;Heunggongvirae;Uroviricota;Caudoviricetes	Lysogenic (temperate)	d__Bacteria;p__Thermodesulfobacteria;c__Thermodesulfobacteria;o__Thermodesulfobacteriales;f__;g__;s__			1.28142	0	2.00961	0.0421624	1.68387	3.76523	6.96232	2.28195	5.81087	4.08163	9.62647	15.8639	6.3728	7.14985	7.15784	19.4092	9.54282	4.82502	4.99168	8.47673	4.74298	3.03126	1.39591	4.48724	3.34195	2.98708	5.25276	4.02338	5.82118	5.27985	2.2186	3.99086	4.4143	12.6499	5.39049	1.72334
QD_2012_contig_21522000	19861	Low-quality	18	15	Viruses;Duplodnaviria;Heunggongvirae;Uroviricota;Caudoviricetes	Lytic (virulent)				0	0	0	0	0	0	0	0	0	0	0	0	6.63741	10.6024	16.7319	1.65056	14.8258	8.88208	0	0	0	0.0357884	0	1.0116	0.477716	0	0	0	0	0	0	0	0	0	0	0
QD_2012_contig_21562195	7096	High-quality	5	1	Unclassified	Lytic (virulent)	d__Bacteria;p__Proteobacteria;c__Epsilonproteobacteria;o__Campylobacterales;f__Sulfurovaceae;g__Sulfurovum;s__			2.05182	9.66964	32.5728	10.9852	6.42372	6.83407	9.76256	8.61257	6.87415	4.00042	10.7208	11.4662	9.37692	11.297	3.22222	5.77646	9.93754	16.0661	10.3557	6.76006	5.46173	4.62878	2.46812	8.25072	3.12555	4.23798	4.13614	0	1.33094	1.41089	3.459	1.34894	0	0.81631	1.19498	0
QD_2012_contig_21674687	13444	Low-quality	18	3	Viruses;Duplodnaviria;Heunggongvirae;Uroviricota;Caudoviricetes	Lysogenic (temperate)				0.782331	0.108464	0.504755	0.399526	7.06828	11.9035	11.8553	17.1267	5.50684	6.91445	15.0449	5.67225	9.51824	9.75125	4.31616	6.83183	7.37234	12.4966	10.3179	18.0313	7.70793	9.90385	13.4587	10.0557	1.04308	3.76107	3.33009	16.3844	6.70587	2.96608	1.54574	2.37974	9.3418	11.9529	6.58533	20.8875
QD_2012_contig_21683502	23277	Low-quality	24	10	Viruses;Duplodnaviria;Heunggongvirae;Uroviricota;Caudoviricetes;Demerecviridae	Lytic (virulent)	d__Bacteria;p__Bacteroidetes;c__Flavobacteriia;o__Flavobacteriales;f__Flavobacteriaceae;g__Seonamhaeicola;s__			0.745717	1.57364	1.34708	1.57551	2.33401	2.63562	10.8202	7.57971	4.45536	2.98934	6.21788	11.458	12.2376	8.50631	6.88907	9.75431	9.603	15.7463	9.0626	2.64709	4.92469	5.59539	5.57892	10.1525	1.41303	1.77459	0.894763	3.53525	10.5857	11.1728	4.72741	0.654926	7.99118	5.98347	5.77349	7.77977
QD_2012_contig_21707204	24816	Low-quality	41	4	Viruses;Duplodnaviria;Heunggongvirae;Uroviricota;Caudoviricetes	Lysogenic (temperate)				1.34987	0	0	0.30999	1.47065	0	14.5606	8.36194	7.06061	1.84204	6.94426	5.10131	10.2555	9.87137	2.74147	3.84448	1.61953	5.51126	3.88688	0.330662	1.47914	2.3984	2.38187	3.40042	0.363224	0	0	0	0	0	0	0	0	0	0	0
QD_2012_contig_21815216	38790	Complete	58	8	Viruses;Duplodnaviria;Heunggongvirae;Uroviricota;Caudoviricetes	Lytic (virulent)				24.8251	3.36503	20.2428	8.24277	12.3118	11.1059	39.586	5.30538	12.0654	12.3738	1.84711	0	40.2497	16.6787	52.3864	0.323606	3.75554	4.91582	20.701	0	2.31136	1.63993	1.06962	7.07466	53.9138	26.876	2.28047	0	0	0	46.7718	5.18889	0	0	0	0
QD_2012_contig_21815466	57283	Complete	62	5	Viruses;Duplodnaviria;Heunggongvirae;Uroviricota;Caudoviricetes	Lysogenic (temperate)				4.51613	2.86115	6.8478	2.47743	18.893	5.34583	14.5893	11.6157	12.4262	7.48288	12.314	18.9402	16.6643	14.9071	9.04118	15.0333	17.1412	12.7622	11.1374	7.36526	9.75634	10.4995	7.20316	13.0511	5.72351	7.36527	8.32545	6.35714	18.1773	12.8053	11.3407	4.25538	3.19495	3.13392	3.07138	2.83538
QD_2012_contig_2222883	31929	Low-quality	77	1	Unclassified	Lytic (virulent)	d__Bacteria;p__Planctomycetes;c__Planctomycetia;o__Planctomycetales;f__Planctomycetaceae;g__;s__			1.23005	9.61407	0.0613723	6.23574	1.27139	4.89143	2.85873	4.43463	2.83598	2.28613	13.2022	11.7413	4.58476	4.02733	0.897746	19.6764	29.1784	8.77077	4.43945	2.77203	8.12374	3.86812	3.42454	4.19985	0	1.00715	0	1.25084	5.61104	5.86289	3.09394	0.157693	0	0.397753	2.1419	0
QD_2012_contig_2322009	13250	Low-quality	22	7	Viruses;Duplodnaviria;Heunggongvirae;Uroviricota;Caudoviricetes	Lytic (virulent)				0	2.84623	1.70472	0	0.597305	1.24204	1.50021	5.98053	1.54543	1.99471	1.93596	8.33186	9.09774	3.59562	13.5295	27.8652	9.30552	0.228962	4.03147	0	3.72347	0	0.589326	1.77637	0	0	0	0	1.10993	0	0.625717	0.0657062	0	0	0	0
QD_2012_contig_2361694	14004	Low-quality	20	8	Viruses;Duplodnaviria;Heunggongvirae;Uroviricota;Caudoviricetes	Lytic (virulent)				2.51589	12.0266	1.76253	6.44096	7.58036	5.93133	24.5916	25.3919	9.85434	11.8962	19.7716	15.9691	27.714	23.4201	13.8804	18.9777	21.3563	21.4621	27.613	14.2858	21.7218	21.4334	23.5042	31.0686	5.2442	8.89267	3.64146	11.1195	15.4888	12.3014	10.416	7.51082	5.73728	11.0175	7.95976	12.1716
QD_2012_contig_2389874	10841	Low-quality	9	1	Viruses;Duplodnaviria;Heunggongvirae;Uroviricota;Caudoviricetes	Lytic (virulent)				0.776083	3.23631	3.76851	2.67505	2.29735	3.70506	7.44429	13.2728	2.30969	11.1271	17.4988	22.9421	17.5479	7.98149	15.8677	44.6849	26.1324	11.0563	13.1414	15.9677	14.7566	5.04722	5.56205	13.5019	12.6286	16.8917	7.02541	8.96882	22.9821	32.651	29.0882	6.97727	51.3733	46.6345	53.3486	49.0395
QD_2012_contig_2408227	18706	Low-quality	18	13	Viruses;Duplodnaviria;Heunggongvirae;Uroviricota;Caudoviricetes;Zobellviridae	Lytic (virulent)				3.96929	0	0.731106	3.30059	2.96159	2.39147	3.89151	30.9994	2.31542	12.1423	5.3208	0.929234	9.29837	18.7962	27.769	2.279	4.65436	5.62971	4.00182	14.5345	3.16956	9.15668	14.2126	7.12274	1.42282	3.70719	1.48003	2.49792	0.717137	0	0.943677	1.2389	0	0.0785461	0	1.10874
QD_2012_contig_2426546	12337	Low-quality	29	1	Viruses;Duplodnaviria;Heunggongvirae;Uroviricota;Caudoviricetes	Lytic (virulent)				2.93794	2.45331	2.48072	1.33781	7.66519	7.21588	11.2264	4.17161	11.0492	4.03439	22.4025	16.5552	12.3015	16.3452	5.29887	13.6779	22.3138	19.3551	13.611	8.87911	4.49677	5.36239	4.93273	6.093	0	0.34765	1.8099	7.25648	10.4091	24.6654	1.82026	2.76402	5.89894	3.72851	5.12492	4.77672
QD_2012_contig_2513527	10664	Low-quality	11	4	Viruses;Duplodnaviria;Heunggongvirae;Uroviricota;Caudoviricetes	Lytic (virulent)				0	0.262785	0	0	0	0.699124	3.07449	0	1.53979	0.440383	2.08686	6.08568	1.21063	4.88266	46.1593	6.56303	5.03579	0.401241	1.30597	0	0.310569	0	0.0502655	0.35347	5.40839	2.61761	0.82285	0	0.648258	0.570194	0.0127013	0.582196	0	0	0	0
QD_2012_contig_2517182	18654	Low-quality	32	2	Unclassified	Lytic (virulent)				5.18554	7.88087	19.8827	15.6502	4.58883	3.55182	6.61045	5.78416	7.6379	13.8015	7.00101	0	7.47658	7.92401	24.4289	1.64439	2.43475	1.38945	5.34202	0.364648	7.30303	0.0162651	0	0.719908	17.2513	5.77603	3.71161	0	0	0	13.5814	8.96818	0	0	0	0
QD_2012_contig_2520342	18107	Low-quality	9	3	Viruses;Duplodnaviria;Heunggongvirae;Uroviricota;Caudoviricetes	Lytic (virulent)				0	0.999626	1.25068	0	0	0.353317	0.750844	1.97454	0.907408	0.00406861	0.909234	6.16437	5.09285	2.39656	7.89929	18.9791	9.38996	0	4.80591	0	3.65516	0	0.00530721	1.52758	0	0	0	0	0.357315	0	0	0	0	0	0	0
QD_2012_contig_2565991_1	11423	Low-quality	14	6	Viruses;Duplodnaviria;Heunggongvirae;Uroviricota;Caudoviricetes	Lysogenic (provirus)				1.96745	4.08166	3.30475	2.85574	5.02273	1.40143	7.7436	5.45367	3.10921	2.12745	7.70947	11.2934	8.75776	8.10198	4.49928	9.91696	10.2347	7.58009	4.06133	2.67991	2.20047	3.89205	3.38476	4.65817	4.42176	1.34503	2.20838	5.13268	7.76124	5.34745	2.15606	2.62016	12.1056	7.39572	5.61202	4.46327
QD_2012_contig_2604006	19383	Low-quality	34	1	Viruses;Duplodnaviria;Heunggongvirae;Uroviricota;Caudoviricetes	Lysogenic (temperate)				2.02024	6.54655	1.6708	3.45267	3.0156	2.43463	3.53566	3.97904	2.90781	4.00879	4.68386	7.87958	5.03855	4.5918	3.86524	8.67904	8.7778	4.05175	3.8208	5.64643	5.10045	4.16699	2.66735	5.01667	1.6972	3.14512	3.01487	4.29385	5.15978	11.0542	4.65187	5.92234	4.84611	2.35455	4.61765	4.16962
QD_2012_contig_2726677	13683	Low-quality	24	4	Viruses;Duplodnaviria;Heunggongvirae;Uroviricota;Caudoviricetes	Lysogenic (temperate)				1.21276	1.359	1.65453	0.50845	3.7546	4.3776	11.2863	2.55953	5.38058	1.89433	15.3894	13.656	9.16344	10.8401	1.77032	10.0667	14.2723	14.2193	8.49558	7.66253	2.55481	3.9107	5.15059	5.97521	0.0899582	0	0.148184	6.27902	12.0657	15.4798	1.66156	1.42417	4.15022	5.5374	2.31757	4.53319
QD_2012_contig_2737506	17929	Low-quality	22	5	Viruses;Duplodnaviria;Heunggongvirae;Uroviricota;Caudoviricetes	Lysogenic (temperate)				8.50953	16.0842	2.74282	8.51212	7.97208	3.87125	11.5443	14.5967	5.8775	3.82672	12.0418	8.24842	16.718	8.49113	6.16009	11.7349	13.7453	11.47	14.3143	7.1765	13.3688	12.6356	11.4742	16.9292	6.24035	6.52568	3.76225	5.04071	7.5935	7.63624	6.91618	3.67673	6.71728	6.10243	4.98094	5.63649
QD_2012_contig_2746055	10014	Low-quality	8	2	Viruses;Duplodnaviria;Heunggongvirae;Uroviricota;Caudoviricetes	Lytic (virulent)				0	2.05785	2.62173	0.517277	1.22809	0.25636	5.9174	0	1.06428	9.08155	1.79178	0.847985	0.0725792	6.74178	53.3732	2.14757	0	0	2.46771	0.761331	2.3945	0	0	1.25036	22.5711	2.16311	0.994203	0	0	0	0.793676	2.80678	0	0	0	0
QD_2012_contig_2766663	13497	Low-quality	18	6	Viruses;Duplodnaviria;Heunggongvirae;Uroviricota;Caudoviricetes	Lysogenic (temperate)				8.52548	9.81823	1.02089	6.49352	5.26602	3.32191	11.4237	5.2437	4.4856	2.27775	4.42696	3.52677	19.01	12.861	8.62519	6.96973	10.0036	8.8836	16.2909	5.61228	10.1155	11.3162	5.86198	11.3405	5.55709	3.29467	2.47106	3.44816	2.45283	4.11289	4.22398	2.56119	2.56997	3.11708	4.01289	1.29739
QD_2012_contig_2851687||full	10844	Low-quality	11	7	Viruses;Varidnaviria;Bamfordvirae;Nucleocytoviricota;Megaviricetes;Pimascovirales;Iridoviridae	Lytic (virulent)				0.863143	0	0	0	4.72416	3.4334	16.859	2.62721	4.22721	0	1.5927	4.26247	29.0522	10.4771	0.609977	2.73864	5.98569	11.2425	23.4957	1.54964	4.33199	9.86135	6.13045	6.89344	0	0.828833	0.281275	1.40625	2.53927	4.24925	0.0499501	0	4.13352	4.96596	1.97217	2.09235
QD_2012_contig_2951292	36870	Low-quality	19	17	Viruses;Duplodnaviria;Heunggongvirae;Uroviricota;Caudoviricetes	Lytic (virulent)				2.02081	1.88972	8.66009	6.51427	8.59767	8.75072	34.3852	13.6149	12.4678	12.6037	26.5292	32.4833	32.6888	27.2904	5.07523	16.5886	22.5274	46.6268	5.31414	6.59058	3.69778	4.7239	5.77169	6.06609	0	2.38273	0	8.52022	19.348	15.3019	0.308926	1.27414	0.864084	1.28121	1.18251	1.52952
QD_2012_contig_2963932	12834	Low-quality	18	2	Unclassified	Lysogenic (temperate)				1.05872	0.439065	0	0	4.15919	2.63252	36.2541	6.89461	4.73274	0.0720015	3.31362	4.5745	47.2056	22.8476	0.708672	0.461053	1.42173	5.2796	8.06561	0	0	0.793394	0.675547	1.622	0	0	0	0	0.924472	1.53152	0	0	0.371592	0.437843	0	0.983024
QD_2012_contig_3098759	12144	Low-quality	11	2	Viruses;Duplodnaviria;Heunggongvirae;Uroviricota;Caudoviricetes	Lysogenic (temperate)				0.522388	10.7211	1.149	4.77504	1.29191	1.95723	3.59901	4.90564	5.62331	3.69219	13.5428	19.8864	3.68767	6.82514	5.53661	17.172	15.5793	7.29377	5.93716	17.3942	4.89735	2.80723	3.75912	5.08295	0.37824	0.175048	5.93777	7.39871	11.8262	9.92637	2.04381	7.3865	0	1.8158	0.91478	1.58491
QD_2012_contig_3136618	10093	Low-quality	10	1	Viruses;Duplodnaviria;Heunggongvirae;Uroviricota;Caudoviricetes	Lytic (virulent)				0	0	0	0	3.58845	10.7092	14.4087	22.3858	10.3982	10.5408	22.4876	9.84951	15.9579	12.7615	8.8285	6.48084	10.2409	15.4108	16.2746	18.2482	2.23641	11.889	11.5412	7.4574	3.49134	2.06859	1.41082	11.7413	2.63905	1.76191	0.348366	3.96163	8.1788	12.6604	9.49462	27.4836
QD_2012_contig_314385	10284	Low-quality	5	2	Viruses;Duplodnaviria;Heunggongvirae;Uroviricota;Caudoviricetes	Lytic (virulent)				3.92697	16.3242	1.17675	7.45099	3.00688	5.17663	13.4827	7.46351	6.77109	4.88797	14.1959	11.178	18.0835	11.1206	5.23469	13.3191	12.7199	6.70869	11.0925	12.0303	9.08233	6.86108	5.77841	8.60402	6.37041	5.74555	17.5857	6.13349	5.57513	11.8473	5.66798	10.3176	2.71676	6.39422	4.58406	4.11804
QD_2012_contig_3187200	38154	Medium-quality	65	14	Viruses;Duplodnaviria;Heunggongvirae;Uroviricota;Caudoviricetes	Lysogenic (temperate)				3.97989	7.20718	2.68117	5.95509	3.00267	3.6277	4.0384	7.14874	2.53952	4.81747	6.85697	5.86174	10.6455	8.20896	7.20716	12.8099	10.3753	7.40791	7.53003	11.4633	12.2221	7.23285	9.88252	11.9693	4.20178	5.09158	3.31993	6.4028	9.93291	12.9537	7.97574	4.56016	8.9517	10.8295	7.2721	8.63739
QD_2012_contig_3205383	15227	Low-quality	9	1	Viruses;Duplodnaviria;Heunggongvirae;Uroviricota;Caudoviricetes	Lytic (virulent)				0.894255	7.18912	0.826267	3.60468	1.83285	0.550045	2.81621	0.744727	6.72939	1.08847	19.2529	7.35109	5.36318	13.6354	11.4753	7.2413	3.65138	0.766307	11.5953	33.1189	1.85116	0.446625	0.271797	1.23187	0.935459	0	2.56756	0	0	0.20975	1.60037	3.15241	0	0	0	0
QD_2012_contig_3237942	25130	Low-quality	51	16	Viruses;Duplodnaviria;Heunggongvirae;Uroviricota;Caudoviricetes	Lytic (virulent)				0	0	0	0	0	0	0	0	0	0	0	0	7.06219	11.6719	18.4022	3.06581	15.1147	6.4434	1.23279	0	0	0	0	0.290361	0.319462	0	0	0	0	0	0	0	0	0	0	0
QD_2012_contig_3258341	11265	Low-quality	23	2	Viruses;Duplodnaviria;Heunggongvirae;Uroviricota;Caudoviricetes	Lytic (virulent)				1.01398	15.5543	1.72912	6.16451	5.85969	1.52811	3.36414	7.86884	2.37499	3.23392	1.12567	7.79656	8.13569	5.68038	7.54798	10.1372	14.1525	4.54471	8.95022	4.31131	11.5231	3.3126	2.03905	5.69711	5.93899	5.77427	4.69154	5.26019	6.05633	8.95399	11.0712	5.06491	18.8354	14.1095	12.0792	17.1711
QD_2012_contig_3275487	47709	Complete	69	5	Viruses;Duplodnaviria;Heunggongvirae;Uroviricota;Caudoviricetes	Lytic (virulent)				4.6426	22.343	1.10294	18.4909	1.07249	7.16486	8.07319	6.64101	10.3765	5.26232	57.5421	8.62104	12.5168	14.2333	16.9373	19.2842	16.3134	9.26814	15.8655	38.6317	8.80511	3.94238	4.45553	7.61052	9.92022	1.96146	10.8904	1.71082	3.69619	2.75827	6.1161	35.075	0.415657	0.708056	0.796178	0.672669
QD_2012_contig_3282566	16933	Low-quality	38	4	Viruses;Duplodnaviria;Heunggongvirae;Uroviricota;Caudoviricetes	Lytic (virulent)				0.0945507	3.54221	3.39833	0.180121	0	1.16494	1.71383	2.47422	2.7902	3.24441	2.36704	4.4088	1.98064	5.71775	23.5135	11.4893	6.62956	0.138338	4.83411	1.11364	1.64797	0	0.121835	0.0496086	0.919769	1.80749	1.08679	0	1.16732	0.178853	2.72291	2.38882	0	0	0	0
QD_2012_contig_3285225	10401	Low-quality	20	1	Viruses;Duplodnaviria;Heunggongvirae;Uroviricota;Caudoviricetes	Lytic (virulent)				0.0229992	2.14373	1.18603	0.779866	2.79874	1.19636	13.5858	2.22113	5.90076	1.45226	3.49615	3.15345	12.9983	11.3289	1.96596	4.34871	6.13237	5.2719	10.2528	5.21517	3.13786	2.69753	5.73486	6.67186	1.03268	1.07602	0.912958	1.11498	3.53821	6.01586	1.92979	0.232278	5.55034	3.13307	1.40415	3.25118
QD_2012_contig_3479167||full	47707	Medium-quality	66	5	Viruses;Duplodnaviria;Heunggongvirae;Uroviricota;Caudoviricetes	Lysogenic (temperate)				4.8257	6.47528	4.99446	6.07239	10.2755	6.56105	8.44038	10.1656	8.61481	3.39996	7.20495	14.1195	7.42756	12.1451	7.80632	7.13645	9.59338	7.95219	3.8682	5.60082	4.23469	4.67573	6.21606	5.66654	3.38571	2.06944	6.24197	9.32454	8.51734	7.82326	5.63868	6.00386	4.1174	4.97445	4.53799	3.79057
QD_2012_contig_3482598	12297	Low-quality	19	8	Viruses;Duplodnaviria;Heunggongvirae;Uroviricota;Caudoviricetes	Lytic (virulent)				0	0	0	0	0	0	23.8657	40.6913	3.31413	1.79454	0	0	41.5044	37.2494	34.7179	1.45073	0.412068	3.13967	18.9733	0	0	0	0.144782	2.33232	15.5801	34.0755	0.180014	0	0	0	16.437	0	0	0	0	0
QD_2012_contig_3531479	12706	Low-quality	16	5	Viruses;Duplodnaviria;Heunggongvirae;Uroviricota;Caudoviricetes	Lytic (virulent)				0.262854	5.85037	3.72916	1.28375	0	1.82625	1.96563	1.36306	1.75305	5.60914	1.20671	5.51862	5.04862	4.89708	23.2525	13.6424	5.06205	0.0575551	3.48265	2.1094	0.711965	0	0.868014	0	1.08313	0.698336	0.539193	0	1.98503	0.200593	5.60885	1.47852	0	0	0	0
QD_2012_contig_3573314	15402	Low-quality	18	3	Viruses;Duplodnaviria;Heunggongvirae;Uroviricota;Caudoviricetes	Lysogenic (temperate)				9.62605	34.6569	2.16213	24.189	8.07672	2.54833	3.5862	5.98983	5.21976	3.08089	12.8289	10.5782	5.95136	9.90433	6.83196	14.1625	10.3919	8.84156	10.0089	14.187	9.99444	6.49479	7.28447	11.2082	2.16328	3.08776	4.01471	5.65537	8.73785	15.6291	7.78865	4.51837	3.51649	2.54568	2.92519	3.52632
QD_2012_contig_3647767	29112	Medium-quality	30	12	Viruses;Duplodnaviria;Heunggongvirae;Uroviricota;Caudoviricetes	Lytic (virulent)				1.71358	4.82632	2.27936	3.47711	4.53827	3.90872	11.7624	8.65687	6.18559	5.82803	8.23174	9.48035	9.91553	11.385	5.73473	9.43616	9.12115	10.9451	10.9008	6.91704	6.78895	10.7475	10.5052	13.0137	1.71166	2.54954	4.18632	5.03196	11.1519	8.67923	1.46812	4.52875	7.04167	5.02902	4.32038	5.17633
QD_2012_contig_3658400	11303	Low-quality	8	3	Viruses;Varidnaviria;Bamfordvirae;Nucleocytoviricota;Megaviricetes;Pimascovirales;Iridoviridae	Lytic (virulent)				0	0	0	0.0928881	4.31963	5.29464	15.2348	2.42768	2.16367	0.107271	2.69447	4.11315	23.3354	11.8207	1.22635	1.92782	4.29211	11.9416	18.2247	0.469826	1.82083	9.26349	6.34907	10.5032	0	0.632898	0.190935	0.875993	1.8625	1.34421	0	0	4.8994	2.03762	4.50808	2.71498
QD_2012_contig_3701478	17146	Low-quality	30	15	Viruses;Duplodnaviria;Heunggongvirae;Uroviricota;Caudoviricetes	Lytic (virulent)	d__Bacteria;p__Proteobacteria;c__Gammaproteobacteria;o__;f__;g__;s__			0	0.0335288	0.0465072	0	0.11796	0.45969	1.43061	2.21599	1.2467	2.51528	3.56069	9.86109	6.36174	3.59458	14.9432	19.8513	12.7957	1.37289	8.33291	1.26012	4.20514	0.359133	1.12708	1.79729	3.71786	2.81325	0.416889	0.138644	1.79898	0.870707	6.26717	0.64554	0	0	0	0.254048
QD_2012_contig_3703685	17928	Low-quality	15	9	Viruses;Duplodnaviria;Heunggongvirae;Uroviricota;Caudoviricetes;Zobellviridae	Lytic (virulent)				68.4166	39.2122	20.0318	52.0735	56.3905	19.717	66.0885	30.7146	75.4225	15.7867	132.674	71.8233	66.5139	85.3624	106.393	46.7127	61.2962	95.875	97.1609	25.5387	49.4869	52.7328	43.4142	87.853	103.112	8.26655	53.8788	18.468	29.0945	14.5919	4.71533	19.816	2.61647	5.68636	3.48306	2.86655
QD_2012_contig_3716259	11471	Low-quality	15	7	Viruses;Duplodnaviria;Heunggongvirae;Uroviricota;Caudoviricetes	Lytic (virulent)				1.84225	2.42545	0.370376	2.48043	3.24263	0.610904	0.818953	3.37392	2.0605	3.51339	5.13991	4.06985	3.09564	4.16625	1.87448	3.25473	8.11445	5.28117	4.13053	4.57564	6.83805	7.77554	3.15244	8.09219	1.33835	2.67121	1.81446	3.66185	7.70148	6.71758	4.39356	2.0258	1.17138	0.249362	0.869736	0.928506
QD_2012_contig_3745548	11624	Low-quality	8	1	Viruses;Duplodnaviria;Heunggongvirae;Uroviricota;Caudoviricetes	Lytic (virulent)				0	1.11671	1.84055	0.221003	1.21793	1.19201	8.00605	0	0.380785	9.62847	2.04859	0.581041	0.700132	9.59234	64.1541	1.24072	0.699118	0	3.3174	1.1886	1.68702	0	0	0.152599	25.5281	2.42263	2.39852	0	0	0	1.37846	3.37269	0	0	0	0
QD_2012_contig_382199	18432	Low-quality	16	3	Viruses;Duplodnaviria;Heunggongvirae;Uroviricota;Caudoviricetes	Lytic (virulent)				1.96465	5.71585	1.48797	4.3559	1.45776	3.80824	5.93947	3.00476	3.27846	3.31565	6.44134	7.90766	7.12661	6.40668	6.95655	8.65358	5.96149	7.35943	11.0916	7.8308	8.15581	6.96078	8.37434	12.4587	3.35042	2.58278	2.31194	4.0118	7.26558	9.82592	1.54501	3.65645	10.4587	8.83281	7.07988	5.58254
QD_2012_contig_3844272	11178	Low-quality	10	6	Viruses;Duplodnaviria;Heunggongvirae;Uroviricota;Caudoviricetes;Zobellviridae	Lytic (virulent)				0	0.144046	0.882617	0.0904254	1.54897	2.24188	0.723783	2.90303	3.18427	2.41625	3.81655	15.5544	2.10505	5.91192	6.1099	27.2183	15.5081	1.39078	5.32659	0	7.73532	2.76205	2.44935	2.40312	2.86207	3.21119	0	1.32353	4.83149	2.44862	2.76825	0	0.450469	1.01543	1.38469	0.827778
QD_2012_contig_3871306	11327	Low-quality	19	3	Viruses;Duplodnaviria;Heunggongvirae;Uroviricota;Caudoviricetes	Lysogenic (temperate)	d__Bacteria;p__Proteobacteria;c__Betaproteobacteria;o__Nitrosomonadales;f__Nitrosomonadaceae;g__Nitrosomonas;s__			3.40051	1.58042	2.66104	2.09638	4.54709	5.1044	3.88704	6.4244	3.67142	4.00754	10.1779	19.1972	5.96077	5.93628	8.0225	10.2306	8.63752	8.53753	5.45732	8.19554	10.3912	5.49771	7.96412	10.4682	3.51829	4.06682	2.02383	4.33385	5.30251	4.84792	3.73498	4.20687	10.4794	12.8676	5.0468	10.2071
QD_2012_contig_3885787	12286	Low-quality	17	4	Viruses;Duplodnaviria;Heunggongvirae;Uroviricota;Caudoviricetes	Lytic (virulent)				5.61306	14.8631	1.88804	7.51737	6.6112	0.801333	6.51078	3.53096	16.8897	4.42993	39.4877	18.9896	11.081	28.5287	20.6171	14.6987	9.16513	2.45184	29.5681	81.2016	10.5753	1.09654	2.5785	3.08129	1.06497	0	7.12146	0.0872621	1.35634	0.125316	2.34098	10.8151	0	0	0	0
QD_2012_contig_3899562	10502	Low-quality	29	1	Unclassified	Lysogenic (temperate)				0	12.8709	0	4.7604	0.437411	2.20384	2.28983	1.48891	3.01203	7.65079	15.8644	8.68617	1.84221	5.28773	20.918	21.2075	10.7141	0.19897	1.92757	16.3515	2.53901	0	0	0	3.37738	0.0780081	4.83286	0.959991	1.94234	2.16732	0.978838	14.9302	0	0.106813	0	0
QD_2012_contig_4037024	10102	Low-quality	13	5	Viruses;Duplodnaviria;Heunggongvirae;Uroviricota;Caudoviricetes	Lysogenic (temperate)				4.60853	0.696695	0	13.0552	3.6681	2.94635	18.0317	12.7315	8.92679	6.21007	33.52	17.2508	11.448	16.048	6.89233	14.7967	18.2166	19.0237	8.80585	14.2471	12.602	12.0506	11.1071	17.847	1.04935	0	2.83164	1.03759	4.85699	3.54822	0.362317	2.78776	1.06298	2.66149	1.51317	0.604857
QD_2012_contig_4051754	10957	Low-quality	20	8	Viruses;Duplodnaviria;Heunggongvirae;Uroviricota;Caudoviricetes	Lysogenic (temperate)				4.50101	5.31418	4.0026	2.48932	12.7689	4.05139	9.13548	4.02881	9.33761	1.93421	8.47611	8.31568	10.4688	10.7411	3.96444	8.0416	10.0927	10.1044	8.86971	6.96517	4.25244	6.58656	6.64471	8.18047	1.72652	0.233815	0.334862	4.00695	11.0512	14.7006	1.88971	4.18417	1.76798	4.3084	5.10272	1.88243
QD_2012_contig_4107703	10164	Low-quality	12	1	Viruses;Duplodnaviria;Heunggongvirae;Uroviricota;Caudoviricetes	Lytic (virulent)				254.817	204.3	12.7716	77.3713	0	0	3.60355	4.75698	0	0	0	0	59.682	8.57195	3.14646	0	0	0	0.227769	0	0	0	0	0	4.43712	14.4558	12.199	0	0	0	12.6553	0	0	0	0	0
QD_2012_contig_4114562	15583	Low-quality	4	1	Viruses;Duplodnaviria;Heunggongvirae;Uroviricota;Caudoviricetes	Lytic (virulent)				4.23623	2.84554	4.37536	5.00762	8.8318	6.26489	22.2485	10.3766	10.987	7.28009	7.05676	10.5688	30.6129	12.3844	9.00482	11.503	13.4791	11.7459	13.5213	11.2698	6.57943	10.715	7.97254	15.7278	6.8863	8.95382	13.5505	5.81027	8.7199	9.53818	5.10982	8.14357	4.19143	5.51573	4.03633	5.00714
QD_2012_contig_4171551	10286	Low-quality	15	1	Viruses;Duplodnaviria;Heunggongvirae;Uroviricota;Caudoviricetes	Lytic (virulent)				1.13692	0.701868	2.40547	0.613962	1.02328	4.22308	3.75943	2.38341	1.84244	4.66062	4.97754	6.76084	5.51451	3.1394	3.33157	5.24531	8.6392	4.03973	4.31042	4.19559	2.09898	3.29377	0.547869	3.09055	0.55732	1.7657	1.06545	1.75523	4.45391	5.00371	2.06177	1.1649	0	1.87747	2.69926	0.440401
QD_2012_contig_4247579	17516	Low-quality	28	25	Viruses;Duplodnaviria;Heunggongvirae;Uroviricota;Caudoviricetes	Lysogenic (temperate)				0.134709	0.3008	3.30835	0.584971	2.32361	0.261483	14.8145	11.5163	7.43732	6.62464	14.1689	19.6401	11.5685	6.95271	3.42648	6.24464	15.4383	29.5014	4.08373	4.70836	6.8076	11.3043	11.7486	17.9522	1.47376	2.80474	1.74475	12.7264	12.0452	7.86497	0.455626	0.615576	16.5396	4.49449	8.1628	12.9986
QD_2012_contig_4254142	31933	Low-quality	33	3	Viruses;Duplodnaviria;Heunggongvirae;Uroviricota;Caudoviricetes	Lytic (virulent)	d__Bacteria;p__Firmicutes;c__Clostridia;o__Eubacteriales;f__;g__;s__			2.97831	1.04243	2.20166	2.12658	4.23995	5.5621	15.0451	8.47947	6.08119	5.38456	5.92455	8.163	18.9798	13.2879	7.35703	8.75394	8.14041	10.2618	8.53743	6.51197	3.90669	6.51462	4.50927	9.00749	5.37704	6.47738	8.44011	4.62585	5.94185	8.57349	4.86298	5.43579	3.9627	3.55867	4.03326	3.69502
QD_2012_contig_4342012	12334	Low-quality	21	2	Viruses;Duplodnaviria;Heunggongvirae;Uroviricota;Caudoviricetes	Lysogenic (temperate)				2.43056	3.22154	4.30434	7.509	1.50952	1.9587	3.05981	6.17787	7.67859	4.65552	19.336	49.4818	7.34427	8.74001	8.06269	62.1638	37.0024	5.19744	16.418	18.1068	31.9659	16.0643	11.1755	23.2404	3.71093	2.21753	5.64768	11.2252	31.435	42.0049	7.92241	10.3749	1.29548	0.978993	1.87246	1.1998
QD_2012_contig_4433888	11138	Low-quality	25	4	Viruses;Duplodnaviria;Heunggongvirae;Uroviricota;Caudoviricetes	Lysogenic (temperate)				1.87963	4.64275	1.67158	4.72838	1.28868	4.52894	1.93284	1.87737	1.65251	1.40367	5.29483	2.38754	0.217447	3.34191	2.41681	2.39077	5.71278	4.51718	1.57664	6.52697	6.36166	1.27179	1.14162	1.82062	0.0865469	0.114115	10.6318	0	0.97239	0.420329	2.00514	10.861	0.467312	1.17615	0.201861	0.400411
QD_2012_contig_4447262||full	10833	Low-quality	4	0	Viruses;Duplodnaviria;Heunggongvirae;Uroviricota;Caudoviricetes;Crassvirales	Lytic (virulent)				0	0	0	0	0.185285	0.186656	7.82446	4.9154	3.22845	0.742896	3.56788	3.70335	9.50337	3.17638	1.60106	3.81043	4.51043	4.19511	4.33857	1.17668	4.51184	6.49107	7.93491	7.35625	0.491433	0.965766	0	4.00923	3.51183	3.12231	1.29304	0	3.55592	1.33846	1.68034	2.81814
QD_2012_contig_4598845	27868	Medium-quality	63	8	Viruses;Duplodnaviria;Heunggongvirae;Uroviricota;Caudoviricetes	Lytic (virulent)				3.024	2.51229	1.74639	10.1676	1.3887	3.06596	9.52771	2.26352	9.27713	6.88991	10.4641	0.910123	8.01386	3.83756	3.18868	2.4176	5.22363	18.5889	10.922	1.68846	15.1215	3.35616	0.839893	5.88565	0.224062	1.80901	1.43008	0.189133	0.515225	0.0786777	2.27378	10.8301	0	0.109096	0	0.100332
QD_2012_contig_4612328	10548	Low-quality	6	4	Viruses;Duplodnaviria;Heunggongvirae;Uroviricota;Caudoviricetes	Lytic (virulent)				0	0.899196	2.44637	0.0379152	0	0	1.44846	2.70505	1.63848	3.11062	0.941519	5.55488	6.95698	6.06007	9.58654	22.6569	15.6467	0.531637	5.07898	0	4.32275	0	0	1.75718	0	0	0	0	0.880303	0	0	0.332605	0	0	0	0
QD_2012_contig_4625971	11814	Low-quality	31	5	Viruses;Duplodnaviria;Heunggongvirae;Uroviricota;Caudoviricetes	Lytic (virulent)				0.216888	6.33944	4.9868	0.910043	0.0254913	3.79364	4.21915	0.926031	3.47709	6.9763	2.62289	5.84003	3.77047	4.80336	27.4318	13.9623	5.09276	0.78765	4.57591	0.953854	0.361436	0	0	0.742473	0.0750157	0.571766	1.34182	0	1.26074	0.397387	7.66949	4.50597	0	0	0	0
QD_2012_contig_4665170	11490	Low-quality	17	3	Viruses;Duplodnaviria;Heunggongvirae;Uroviricota;Caudoviricetes	Lytic (virulent)				0.34785	0	0	0	3.97523	4.90393	30.0314	6.99687	3.90801	0.404318	0.717568	1.51554	42.3628	25.0106	0.398075	0.986112	2.28906	5.39114	8.1082	0	0	0.583093	0.57	1.12027	0	0	0	0	0	0.796971	0	0	0.0434277	0.452099	0	0
QD_2012_contig_4737442	14626	Low-quality	20	7	Viruses;Duplodnaviria;Heunggongvirae;Uroviricota;Caudoviricetes;Crassvirales	Lytic (virulent)	d__Bacteria;p__Bacteroidetes;c__Flavobacteriia;o__Flavobacteriales;f__Flavobacteriaceae;g__Seonamhaeicola;s__			2.1816	0.41691	11.9971	0.266491	26.9403	9.50682	13.3928	19.0719	12.7663	14.8122	19.2556	53.7388	15.4912	11.2562	27.8412	72.4733	46.431	21.0909	17.6205	6.38084	17.2808	9.34765	11.8064	17.8706	18.1702	30.357	8.08127	30.1484	70.1122	75.0695	76.0309	5.88877	18.5717	12.0969	13.6815	23.081
QD_2012_contig_4747700	10375	Low-quality	12	6	Viruses;Duplodnaviria;Heunggongvirae;Uroviricota;Caudoviricetes	Lytic (virulent)				1.19001	1.72002	1.35026	1.25053	6.11628	2.07061	3.56037	4.58321	3.07747	2.9134	5.97055	9.69324	6.36775	5.80983	3.31594	8.02372	12.69	8.16659	2.77403	2.83684	3.9563	3.86395	4.33729	8.00011	1.20635	5.01327	0.549114	5.01025	15.5897	7.86578	12.02	4.38239	2.89805	0.473485	1.81392	3.27344
QD_2012_contig_512567	18172	Low-quality	11	1	Viruses;Duplodnaviria;Heunggongvirae;Uroviricota;Caudoviricetes	Lytic (virulent)				0	0.0450373	2.03483	0	0.851355	0.0985788	5.89628	0.489594	0.648147	7.48003	1.75234	0.470596	0.0484988	4.13249	51.79	1.13512	0.252291	0	2.95516	0.261888	0.65534	0	0	0.00238138	21.808	0.480252	1.11595	0	0	0	0.795693	1.07973	0	0	0	0
QD_2012_contig_5211637	84966	Low-quality	115	72	Viruses;Duplodnaviria;Heunggongvirae;Uroviricota;Caudoviricetes	Lysogenic (temperate)				2.02108	1.86254	6.64533	4.86187	7.54824	6.43648	31.681	11.5622	12.3237	12.296	23.0907	26.8916	29.5961	22.5805	4.83223	13.5872	19.1854	39.6328	4.65164	4.67269	3.98678	2.89457	4.14835	5.82366	0.499363	2.21702	0	7.88377	17.136	12.5796	0.163365	1.12248	1.55535	1.08969	1.65736	1.42865
QD_2012_contig_5290543	17227	Low-quality	17	2	Viruses;Duplodnaviria;Heunggongvirae;Uroviricota;Caudoviricetes	Lytic (virulent)				9.09795	9.05825	0.523233	4.95446	5.99928	2.7413	43.0069	23.1499	6.98421	2.1418	10.6371	4.74875	19.9135	13.1996	17.0355	3.55601	4.76898	6.92015	12.7629	3.66255	4.29094	4.58759	2.99935	9.15275	8.209	5.38778	0.701202	0	0.411301	1.12385	1.2116	0.355619	0	0	0.587526	0
QD_2012_contig_5297936	24136	Low-quality	40	4	Viruses;Duplodnaviria;Heunggongvirae;Uroviricota;Caudoviricetes	Lysogenic (temperate)				3.11575	5.27726	4.42563	3.89689	4.89015	4.92986	4.82009	3.42931	4.77553	6.60079	5.28253	5.84258	6.48258	5.14263	6.38626	11.93	6.67003	5.90213	6.90661	6.70045	5.30197	3.47255	2.05711	5.12212	3.81253	2.73571	3.15592	3.59892	6.3259	7.15249	5.07144	5.01159	4.2571	2.9646	2.71795	3.08662
[truncated: 919 more rows]

## Sheet: Table S3
Supplementary Table 3: Cluster of intertidal viruses at genus level
Viral cluster	Size	Internal Weight	External Weight	Quality	P-value	Min Dist	Max Dist	Total Dist	Below Thres	Taxon Prediction Score	Avg Dist	Members
[truncated: 604 more rows]

## Sheet: Table S4
Supplementary Table 4: Recovered microbial operational taxonomic units (mOTUs) in this study
[truncated: 629 more rows]

[truncated: 4 more sheets: Table S5, Table S6, Table S7, Table S8]
